# Supplementary material for: Analysis of lncRNA sequences: FAM3D-AS1, LINC01230, LINC01315 and LINC01468 in endometrial cancer
Source: BMC Cancer. 2022 Mar 29;22:343. doi: 10.1186/s12885-022-09426-2 (PMC8966281; doi:10.1186/s12885-022-09426-2)
Supplement: Supplementary file 1 — Additional file 1. [file 12885_2022_9426_MOESM1_ESM.xlsx]

## Sheet: CT Data
DataAssist Software v3.01
Study: cz1
Maximum allowable CT value: 40.0
Include max CT values in calculations: Yes
Exclude outliers among replicates: Yes
Adjust p-values using Benjamini-Hochberg False Discovery Rate: Yes
Normalization method: Endogenous Control
Selected controls: GAPDH
Reference sample: 61
File Name	Well	Assay	Type	Sample	Group	CT	Adjusted CT	Omit
G:\part 2_1.sdm-Result Data.txt	D9	LINC01468	Target	137		undetermined	40
G:\part 2_1.sdm-Result Data.txt	D10	LINC01468	Target	137		undetermined	40
G:\part 2_3.sdm-Result Data.txt	C11	LINC01230	Target	163powt		27.75152	27.7515
G:\part 2_1.sdm-Result Data.txt	E9	LINC01468	Target	138		undetermined	40
G:\part 2_1.sdm-Result Data.txt	E10	LINC01468	Target	138		38.334934	38.3349
G:\part 2_1.sdm-Result Data.txt	B9	LINC01468	Target	135		undetermined	40
G:\part 2_1.sdm-Result Data.txt	B10	LINC01468	Target	135		undetermined	40
G:\part 2_1.sdm-Result Data.txt	C9	LINC01468	Target	136		undetermined	40
G:\part 2_1.sdm-Result Data.txt	C10	LINC01468	Target	136		undetermined	40
G:\part 2_1.sdm-Result Data.txt	F9	LINC01468	Target	139		undetermined	40
G:\part 2_1.sdm-Result Data.txt	F10	LINC01468	Target	139		undetermined	40
G:\part 2_1.sdm-Result Data.txt	E9	LINC01468	Target	130		undetermined	40
G:\part 2_1.sdm-Result Data.txt	E10	LINC01468	Target	130		undetermined	40
G:\part 2_1.sdm-Result Data.txt	A9	LINC01468	Target	134		36.16307	36.1631
G:\part 2_1.sdm-Result Data.txt	A10	LINC01468	Target	134		undetermined	40
G:\part 2_1.sdm-Result Data.txt	H9	LINC01468	Target	133		undetermined	40
G:\part 2_1.sdm-Result Data.txt	H10	LINC01468	Target	133		undetermined	40
G:\part 2_1.sdm-Result Data.txt	G9	LINC01468	Target	132		undetermined	40
G:\part 2_1.sdm-Result Data.txt	G10	LINC01468	Target	132		undetermined	40
G:\part 2_1.sdm-Result Data.txt	F9	LINC01468	Target	131		undetermined	40
G:\part 2_1.sdm-Result Data.txt	F10	LINC01468	Target	131		undetermined	40
G:\part 2_1.sdm-Result Data.txt	E9	LINC01468	Target	146		undetermined	40
G:\part 2_1.sdm-Result Data.txt	E10	LINC01468	Target	146		undetermined	40
G:\part 2_1.sdm-Result Data.txt	F9	LINC01468	Target	147		undetermined	40
G:\part 2_1.sdm-Result Data.txt	F10	LINC01468	Target	147		undetermined	40
G:\part 2_1.sdm-Result Data.txt	G9	LINC01468	Target	148		undetermined	40
G:\part 2_1.sdm-Result Data.txt	G10	LINC01468	Target	148		undetermined	40
G:\part 2_1.sdm-Result Data.txt	H9	LINC01468	Target	149		undetermined	40
G:\part 2_1.sdm-Result Data.txt	H10	LINC01468	Target	149		undetermined	40
G:\part 2_1.sdm-Result Data.txt	H9	LINC01468	Target	141		undetermined	40
G:\part 2_1.sdm-Result Data.txt	H10	LINC01468	Target	141		undetermined	40
G:\part 2_1.sdm-Result Data.txt	G9	LINC01468	Target	140		undetermined	40
G:\part 2_1.sdm-Result Data.txt	G10	LINC01468	Target	140		undetermined	40
G:\part 2_1.sdm-Result Data.txt	B9	LINC01468	Target	143		undetermined	40
G:\part 2_1.sdm-Result Data.txt	B10	LINC01468	Target	143		undetermined	40
G:\part 2_1.sdm-Result Data.txt	A9	LINC01468	Target	142		undetermined	40
G:\part 2_1.sdm-Result Data.txt	A10	LINC01468	Target	142		undetermined	40
G:\part 2_1.sdm-Result Data.txt	D9	LINC01468	Target	145		undetermined	40
G:\part 2_1.sdm-Result Data.txt	D10	LINC01468	Target	145		undetermined	40
G:\part 2_1.sdm-Result Data.txt	C9	LINC01468	Target	144		undetermined	40
G:\part 2_1.sdm-Result Data.txt	C10	LINC01468	Target	144		undetermined	40
G:\part 2_1.sdm-Result Data.txt	B9	LINC01468	Target	119		undetermined	40
G:\part 2_1.sdm-Result Data.txt	B10	LINC01468	Target	119		undetermined	40
G:\part 2_1.sdm-Result Data.txt	H9	LINC01468	Target	117		undetermined	40
G:\part 2_1.sdm-Result Data.txt	H10	LINC01468	Target	117		undetermined	40
G:\part 2_1.sdm-Result Data.txt	A9	LINC01468	Target	118		undetermined	40
G:\part 2_1.sdm-Result Data.txt	A10	LINC01468	Target	118		undetermined	40
G:\part 2_1.sdm-Result Data.txt	F9	LINC01468	Target	115		undetermined	40
G:\part 2_1.sdm-Result Data.txt	F10	LINC01468	Target	115		undetermined	40
G:\part 2_1.sdm-Result Data.txt	G9	LINC01468	Target	116		undetermined	40
G:\part 2_1.sdm-Result Data.txt	G10	LINC01468	Target	116		undetermined	40
G:\part 2_1.sdm-Result Data.txt	D9	LINC01468	Target	113		undetermined	40
G:\part 2_1.sdm-Result Data.txt	D10	LINC01468	Target	113		undetermined	40
G:\part 2_1.sdm-Result Data.txt	E9	LINC01468	Target	114		undetermined	40
G:\part 2_1.sdm-Result Data.txt	E10	LINC01468	Target	114		undetermined	40
G:\part 1_2.sdm-Result Data.txt	A3	FAM3D-AS1	Target	94		39.34932	39.3493
G:\part 1_2.sdm-Result Data.txt	A4	FAM3D-AS1	Target	94		undetermined	40
G:\part 1_2.sdm-Result Data.txt	B3	FAM3D-AS1	Target	95		undetermined	40
G:\part 1_2.sdm-Result Data.txt	B4	FAM3D-AS1	Target	95		undetermined	40
G:\part 1_2.sdm-Result Data.txt	C3	FAM3D-AS1	Target	96		undetermined	40
G:\part 1_2.sdm-Result Data.txt	C4	FAM3D-AS1	Target	96		undetermined	40
G:\part 1_2.sdm-Result Data.txt	D3	FAM3D-AS1	Target	98		undetermined	40
G:\part 1_2.sdm-Result Data.txt	D4	FAM3D-AS1	Target	98		undetermined	40
G:\part 1_2.sdm-Result Data.txt	E3	FAM3D-AS1	Target	99		undetermined	40
G:\part 1_2.sdm-Result Data.txt	E4	FAM3D-AS1	Target	99		36.28662	36.2866
G:\part 1_2.sdm-Result Data.txt	G3	FAM3D-AS1	Target	91		undetermined	40
G:\part 1_2.sdm-Result Data.txt	G4	FAM3D-AS1	Target	91		37.78267	37.7827
G:\part 1_2.sdm-Result Data.txt	F3	FAM3D-AS1	Target	90		undetermined	40
G:\part 1_2.sdm-Result Data.txt	F4	FAM3D-AS1	Target	90		undetermined	40
G:\part 1_2.sdm-Result Data.txt	H3	FAM3D-AS1	Target	92		36.0004	36.0004
G:\part 1_2.sdm-Result Data.txt	H4	FAM3D-AS1	Target	92		37.40799	37.408
G:\part 2_1.sdm-Result Data.txt	C9	LINC01468	Target	112		37.510433	37.5104
G:\part 2_1.sdm-Result Data.txt	C10	LINC01468	Target	112		undetermined	40
G:\part 2_1.sdm-Result Data.txt	B9	LINC01468	Target	111		undetermined	40
G:\part 2_1.sdm-Result Data.txt	B10	LINC01468	Target	111		undetermined	40
G:\part 2_1.sdm-Result Data.txt	A9	LINC01468	Target	110		undetermined	40
G:\part 2_1.sdm-Result Data.txt	A10	LINC01468	Target	110		undetermined	40
G:\part 2_1.sdm-Result Data.txt	C9	LINC01468	Target	128		undetermined	40
G:\part 2_1.sdm-Result Data.txt	C10	LINC01468	Target	128		undetermined	40
G:\part 2_1.sdm-Result Data.txt	D9	LINC01468	Target	129		undetermined	40
G:\part 2_1.sdm-Result Data.txt	D10	LINC01468	Target	129		undetermined	40
G:\part 2_1.sdm-Result Data.txt	G9	LINC01468	Target	124		undetermined	40
G:\part 2_1.sdm-Result Data.txt	G10	LINC01468	Target	124		undetermined	40
G:\part 2_1.sdm-Result Data.txt	H9	LINC01468	Target	125		undetermined	40
G:\part 2_1.sdm-Result Data.txt	H10	LINC01468	Target	125		36.849865	36.8499
G:\part 2_1.sdm-Result Data.txt	A9	LINC01468	Target	126		undetermined	40
G:\part 2_1.sdm-Result Data.txt	A10	LINC01468	Target	126		undetermined	40
G:\part 2_1.sdm-Result Data.txt	B9	LINC01468	Target	127		undetermined	40
G:\part 2_1.sdm-Result Data.txt	B10	LINC01468	Target	127		undetermined	40
G:\part 1_2.sdm-Result Data.txt	A3	FAM3D-AS1	Target	85		36.86358	36.8636
G:\part 1_2.sdm-Result Data.txt	A4	FAM3D-AS1	Target	85		38.014606	38.0146
G:\part 1_2.sdm-Result Data.txt	B3	FAM3D-AS1	Target	86		undetermined	40
G:\part 1_2.sdm-Result Data.txt	B4	FAM3D-AS1	Target	86		undetermined	40
G:\part 1_2.sdm-Result Data.txt	G3	FAM3D-AS1	Target	83		38.36608	38.3661
G:\part 1_2.sdm-Result Data.txt	G4	FAM3D-AS1	Target	83		36.954746	36.9547
G:\part 1_2.sdm-Result Data.txt	H3	FAM3D-AS1	Target	84		38.45263	38.4526
G:\part 1_2.sdm-Result Data.txt	H4	FAM3D-AS1	Target	84		37.5095	37.5095
G:\part 1_2.sdm-Result Data.txt	E3	FAM3D-AS1	Target	89		undetermined	40
G:\part 1_2.sdm-Result Data.txt	E4	FAM3D-AS1	Target	89		undetermined	40
G:\part 1_2.sdm-Result Data.txt	C3	FAM3D-AS1	Target	87		undetermined	40
G:\part 1_2.sdm-Result Data.txt	C4	FAM3D-AS1	Target	87		undetermined	40
G:\part 1_2.sdm-Result Data.txt	D3	FAM3D-AS1	Target	88		37.339203	37.3392
G:\part 1_2.sdm-Result Data.txt	D4	FAM3D-AS1	Target	88		37.400955	37.401
G:\part 1_2.sdm-Result Data.txt	F3	FAM3D-AS1	Target	82		undetermined	40
G:\part 1_2.sdm-Result Data.txt	F4	FAM3D-AS1	Target	82		36.670532	36.6705
G:\part 1_2.sdm-Result Data.txt	E3	FAM3D-AS1	Target	81		undetermined	40
G:\part 1_2.sdm-Result Data.txt	E4	FAM3D-AS1	Target	81		undetermined	40
G:\part 1_2.sdm-Result Data.txt	D3	FAM3D-AS1	Target	80		37.241833	37.2418
G:\part 1_2.sdm-Result Data.txt	D4	FAM3D-AS1	Target	80		36.10135	36.1013
G:\part 2_1.sdm-Result Data.txt	D9	LINC01468	Target	121		undetermined	40
G:\part 2_1.sdm-Result Data.txt	D10	LINC01468	Target	121		undetermined	40
G:\part 2_1.sdm-Result Data.txt	C9	LINC01468	Target	120		36.18281	36.1828
G:\part 2_1.sdm-Result Data.txt	C10	LINC01468	Target	120		undetermined	40
G:\part 2_1.sdm-Result Data.txt	F9	LINC01468	Target	123		37.162735	37.1627
G:\part 2_1.sdm-Result Data.txt	F10	LINC01468	Target	123		37.492104	37.4921
G:\part 2_1.sdm-Result Data.txt	E9	LINC01468	Target	122		undetermined	40
G:\part 2_1.sdm-Result Data.txt	E10	LINC01468	Target	122		undetermined	40
G:\part 1_1.sdm-Result Data.txt	B5	LINC01468	Target	2		undetermined	40
G:\part 1_1.sdm-Result Data.txt	F5	LINC01468	Target	2		undetermined	40
G:\part 1_1.sdm-Result Data.txt	A4	LINC01315	Target	1		35.392044	35.392
G:\part 1_1.sdm-Result Data.txt	E4	LINC01315	Target	1		34.722164	34.7222
G:\part 1_1.sdm-Result Data.txt	A5	LINC01468	Target	1		undetermined	40
G:\part 1_1.sdm-Result Data.txt	E5	LINC01468	Target	1		undetermined	40
G:\part 1_1.sdm-Result Data.txt	B4	LINC01315	Target	2		38.544693	38.5447
G:\part 1_1.sdm-Result Data.txt	F4	LINC01315	Target	2		35.287067	35.2871
G:\part 1_1.sdm-Result Data.txt	C4	LINC01315	Target	3		35.273636	35.2736
G:\part 1_1.sdm-Result Data.txt	G4	LINC01315	Target	3		34.724804	34.7248
G:\part 1_2.sdm-Result Data.txt	A4	LINC01315	Target	9		36.743294	36.7433
G:\part 1_2.sdm-Result Data.txt	E4	LINC01315	Target	9		34.54062	34.5406
G:\part 1_2.sdm-Result Data.txt	A5	LINC01468	Target	9		undetermined	40
G:\part 1_2.sdm-Result Data.txt	E5	LINC01468	Target	9		undetermined	40
G:\part 1_2.sdm-Result Data.txt	D4	LINC01315	Target	8		35.147602	35.1476
G:\part 1_2.sdm-Result Data.txt	H4	LINC01315	Target	8		36.193405	36.1934
G:\part 1_2.sdm-Result Data.txt	C5	LINC01468	Target	7		undetermined	40
G:\part 1_2.sdm-Result Data.txt	G5	LINC01468	Target	7		undetermined	40
G:\part 1_2.sdm-Result Data.txt	D5	LINC01468	Target	8		undetermined	40
G:\part 1_2.sdm-Result Data.txt	H5	LINC01468	Target	8		undetermined	40
G:\part 1_2.sdm-Result Data.txt	A5	LINC01468	Target	5		undetermined	40
G:\part 1_2.sdm-Result Data.txt	E5	LINC01468	Target	5		undetermined	40
G:\part 1_2.sdm-Result Data.txt	A4	LINC01315	Target	5		36.890686	36.8907
G:\part 1_2.sdm-Result Data.txt	E4	LINC01315	Target	5		undetermined	40
G:\part 1_2.sdm-Result Data.txt	B5	LINC01468	Target	6		undetermined	40
G:\part 1_2.sdm-Result Data.txt	F5	LINC01468	Target	6		undetermined	40
G:\part 1_1.sdm-Result Data.txt	D4	LINC01315	Target	4		34.823727	34.8237
G:\part 1_1.sdm-Result Data.txt	H4	LINC01315	Target	4		35.39385	35.3939
G:\part 1_2.sdm-Result Data.txt	C4	LINC01315	Target	7		36.87972	36.8797
G:\part 1_2.sdm-Result Data.txt	G4	LINC01315	Target	7		36.8305	36.8305
G:\part 1_1.sdm-Result Data.txt	C5	LINC01468	Target	3		undetermined	40
G:\part 1_1.sdm-Result Data.txt	G5	LINC01468	Target	3		undetermined	40
G:\part 1_2.sdm-Result Data.txt	B4	LINC01315	Target	6		35.285374	35.2854
G:\part 1_2.sdm-Result Data.txt	F4	LINC01315	Target	6		35.52087	35.5209
G:\part 1_1.sdm-Result Data.txt	D5	LINC01468	Target	4		undetermined	40
G:\part 1_1.sdm-Result Data.txt	H5	LINC01468	Target	4		undetermined	40
G:\part 2_1.sdm-Result Data.txt	B9	LINC01468	Target	103		undetermined	40
G:\part 2_1.sdm-Result Data.txt	B10	LINC01468	Target	103		undetermined	40
G:\part 2_3.sdm-Result Data.txt	F3	FAM3D-AS1	Target	203		undetermined	40
G:\part 2_3.sdm-Result Data.txt	F4	FAM3D-AS1	Target	203		undetermined	40
G:\part 2_1.sdm-Result Data.txt	A9	LINC01468	Target	102		undetermined	40
G:\part 2_1.sdm-Result Data.txt	A10	LINC01468	Target	102		undetermined	40
G:\part 2_1.sdm-Result Data.txt	D9	LINC01468	Target	105		undetermined	40
G:\part 2_1.sdm-Result Data.txt	D10	LINC01468	Target	105		undetermined	40
G:\part 2_1.sdm-Result Data.txt	C9	LINC01468	Target	104		undetermined	40
G:\part 2_1.sdm-Result Data.txt	C10	LINC01468	Target	104		undetermined	40
G:\part 2_1.sdm-Result Data.txt	F9	LINC01468	Target	107		undetermined	40
G:\part 2_1.sdm-Result Data.txt	F10	LINC01468	Target	107		undetermined	40
G:\part 2_1.sdm-Result Data.txt	E9	LINC01468	Target	106		undetermined	40
G:\part 2_1.sdm-Result Data.txt	E10	LINC01468	Target	106		undetermined	40
G:\part 2_1.sdm-Result Data.txt	H9	LINC01468	Target	109		undetermined	40
G:\part 2_1.sdm-Result Data.txt	H10	LINC01468	Target	109		undetermined	40
G:\part 2_1.sdm-Result Data.txt	G9	LINC01468	Target	108		undetermined	40
G:\part 2_1.sdm-Result Data.txt	G10	LINC01468	Target	108		undetermined	40
G:\part 2_3.sdm-Result Data.txt	H3	FAM3D-AS1	Target	121powt		undetermined	40
G:\part 2_3.sdm-Result Data.txt	H4	FAM3D-AS1	Target	121powt		undetermined	40
G:\part 1_2.sdm-Result Data.txt	F9	LINC01468	Target	100		undetermined	40
G:\part 1_2.sdm-Result Data.txt	F10	LINC01468	Target	100		undetermined	40
G:\part 1_2.sdm-Result Data.txt	G9	LINC01468	Target	101		undetermined	40
G:\part 1_2.sdm-Result Data.txt	G10	LINC01468	Target	101		undetermined	40
G:\part 2_3.sdm-Result Data.txt	E3	FAM3D-AS1	Target	202		undetermined	40
G:\part 2_3.sdm-Result Data.txt	E4	FAM3D-AS1	Target	202		undetermined	40
G:\part 2_3.sdm-Result Data.txt	D3	FAM3D-AS1	Target	201		undetermined	40
G:\part 2_3.sdm-Result Data.txt	D4	FAM3D-AS1	Target	201		undetermined	40
G:\part 2_3.sdm-Result Data.txt	C3	FAM3D-AS1	Target	200		undetermined	40
G:\part 2_3.sdm-Result Data.txt	C4	FAM3D-AS1	Target	200		undetermined	40
G:\part 1_1.sdm-Result Data.txt	C1	GAPDH	Selected Control	15		27.883184	27.8832
G:\part 1_1.sdm-Result Data.txt	C2	GAPDH	Selected Control	15		27.870016	27.87
G:\part 1_1.sdm-Result Data.txt	D1	GAPDH	Selected Control	16		29.190418	29.1904
G:\part 1_1.sdm-Result Data.txt	D2	GAPDH	Selected Control	16		29.113932	29.1139
G:\part 1_1.sdm-Result Data.txt	A1	GAPDH	Selected Control	13		27.022278	27.0223
G:\part 1_1.sdm-Result Data.txt	A2	GAPDH	Selected Control	13		27.078716	27.0787
G:\part 1_1.sdm-Result Data.txt	B1	GAPDH	Selected Control	14		23.920677	23.9207
G:\part 1_1.sdm-Result Data.txt	B2	GAPDH	Selected Control	14		23.913946	23.9139
G:\part 1_2.sdm-Result Data.txt	C9	GAPDH	Selected Control	11		29.870079	29.8701
G:\part 1_2.sdm-Result Data.txt	G9	GAPDH	Selected Control	11		30.107336	30.1073
G:\part 1_2.sdm-Result Data.txt	D9	GAPDH	Selected Control	12		24.247494	24.2475
G:\part 1_2.sdm-Result Data.txt	H9	GAPDH	Selected Control	12		24.17839	24.1784
G:\part 1_2.sdm-Result Data.txt	B9	GAPDH	Selected Control	10		27.243082	27.2431
G:\part 1_2.sdm-Result Data.txt	F9	GAPDH	Selected Control	10		27.158175	27.1582
G:\part 1_1.sdm-Result Data.txt	D1	GAPDH	Selected Control	24		29.378328	29.3783
G:\part 1_1.sdm-Result Data.txt	D2	GAPDH	Selected Control	24		29.322498	29.3225
G:\part 1_1.sdm-Result Data.txt	E1	GAPDH	Selected Control	25		30.279448	30.2794
G:\part 1_1.sdm-Result Data.txt	E2	GAPDH	Selected Control	25		30.418951	30.419
G:\part 1_1.sdm-Result Data.txt	F1	GAPDH	Selected Control	26		36.01639	36.0164
G:\part 1_1.sdm-Result Data.txt	F2	GAPDH	Selected Control	26		37.047085	37.0471
G:\part 1_1.sdm-Result Data.txt	G1	GAPDH	Selected Control	27		28.365185	28.3652
G:\part 1_1.sdm-Result Data.txt	G2	GAPDH	Selected Control	27		28.294306	28.2943
G:\part 1_1.sdm-Result Data.txt	H1	GAPDH	Selected Control	20		26.477688	26.4777
G:\part 1_1.sdm-Result Data.txt	H2	GAPDH	Selected Control	20		26.342365	26.3424
G:\part 1_1.sdm-Result Data.txt	A1	GAPDH	Selected Control	21		27.498243	27.4982
G:\part 1_1.sdm-Result Data.txt	A2	GAPDH	Selected Control	21		27.251177	27.2512
G:\part 2_3.sdm-Result Data.txt	C7	LINC01315	Target	200		35.694458	35.6945
G:\part 2_3.sdm-Result Data.txt	C8	LINC01315	Target	200		undetermined	40
G:\part 1_1.sdm-Result Data.txt	B1	GAPDH	Selected Control	22		31.958723	31.9587
G:\part 1_1.sdm-Result Data.txt	B2	GAPDH	Selected Control	22		32.32942	32.3294
G:\part 2_3.sdm-Result Data.txt	D7	LINC01315	Target	201		34.891537	34.8915
G:\part 2_3.sdm-Result Data.txt	D8	LINC01315	Target	201		36.812126	36.8121
G:\part 1_1.sdm-Result Data.txt	C1	GAPDH	Selected Control	23		26.1557	26.1557
G:\part 1_1.sdm-Result Data.txt	C2	GAPDH	Selected Control	23		26.133263	26.1333
G:\part 2_3.sdm-Result Data.txt	G5	LINC01230	Target	NTC		undetermined	40
G:\part 2_3.sdm-Result Data.txt	G6	LINC01230	Target	NTC		undetermined	40
G:\part 2_3.sdm-Result Data.txt	G1	GAPDH	Selected Control	NTC		undetermined	40
G:\part 2_3.sdm-Result Data.txt	G2	GAPDH	Selected Control	NTC		undetermined	40
G:\part 2_3.sdm-Result Data.txt	F7	LINC01315	Target	203		undetermined	40
G:\part 2_3.sdm-Result Data.txt	F8	LINC01315	Target	203		undetermined	40
G:\part 2_3.sdm-Result Data.txt	E7	LINC01315	Target	202		undetermined	40
G:\part 2_3.sdm-Result Data.txt	E8	LINC01315	Target	202		undetermined	40
G:\part 1_1.sdm-Result Data.txt	F1	GAPDH	Selected Control	18		36.368874	36.3689
G:\part 1_1.sdm-Result Data.txt	F2	GAPDH	Selected Control	18		35.979362	35.9794
G:\part 1_1.sdm-Result Data.txt	E1	GAPDH	Selected Control	17		29.20381	29.2038
G:\part 1_1.sdm-Result Data.txt	E2	GAPDH	Selected Control	17		29.078447	29.0784
G:\part 1_1.sdm-Result Data.txt	G1	GAPDH	Selected Control	19		25.312868	25.3129
G:\part 1_1.sdm-Result Data.txt	G2	GAPDH	Selected Control	19		25.19228	25.1923
G:\part 2_3.sdm-Result Data.txt	H5	LINC01230	Target	121powt		28.546179	28.5462
G:\part 2_3.sdm-Result Data.txt	H6	LINC01230	Target	121powt		28.672901	28.6729
G:\part 2_3.sdm-Result Data.txt	B9	LINC01468	Target	191		undetermined	40
G:\part 2_3.sdm-Result Data.txt	B10	LINC01468	Target	191		undetermined	40
G:\part 2_3.sdm-Result Data.txt	C9	LINC01468	Target	192		undetermined	40
G:\part 2_3.sdm-Result Data.txt	C10	LINC01468	Target	192		undetermined	40
G:\part 2_3.sdm-Result Data.txt	A9	LINC01468	Target	190		36.521267	36.5213
G:\part 2_3.sdm-Result Data.txt	A10	LINC01468	Target	190		undetermined	40
G:\part 2_3.sdm-Result Data.txt	B9	LINC01468	Target	199		undetermined	40
G:\part 2_3.sdm-Result Data.txt	B10	LINC01468	Target	199		undetermined	40
G:\part 2_3.sdm-Result Data.txt	H9	LINC01468	Target	197		undetermined	40
G:\part 2_3.sdm-Result Data.txt	H10	LINC01468	Target	197		undetermined	40
G:\part 2_3.sdm-Result Data.txt	A9	LINC01468	Target	198		undetermined	40
G:\part 2_3.sdm-Result Data.txt	A10	LINC01468	Target	198		undetermined	40
G:\part 2_3.sdm-Result Data.txt	F9	LINC01468	Target	195		undetermined	40
G:\part 2_3.sdm-Result Data.txt	F10	LINC01468	Target	195		undetermined	40
G:\part 2_3.sdm-Result Data.txt	G9	LINC01468	Target	196		38.220474	38.2205
G:\part 2_3.sdm-Result Data.txt	G10	LINC01468	Target	196		undetermined	40
G:\part 2_3.sdm-Result Data.txt	D9	LINC01468	Target	193		undetermined	40
G:\part 2_3.sdm-Result Data.txt	D10	LINC01468	Target	193		undetermined	40
G:\part 2_3.sdm-Result Data.txt	E9	LINC01468	Target	194		undetermined	40
G:\part 2_3.sdm-Result Data.txt	E10	LINC01468	Target	194		undetermined	40
G:\part 2_3.sdm-Result Data.txt	H1	GAPDH	Selected Control	121powt		29.468203	29.4682
G:\part 2_3.sdm-Result Data.txt	H2	GAPDH	Selected Control	121powt		29.411413	29.4114
G:\part 1_1.sdm-Result Data.txt	H1	GAPDH	Selected Control	52		31.81218	31.8122
G:\part 1_1.sdm-Result Data.txt	H2	GAPDH	Selected Control	52		31.500166	31.5002
G:\part 1_1.sdm-Result Data.txt	G1	GAPDH	Selected Control	51		31.912275	31.9123
G:\part 1_1.sdm-Result Data.txt	G2	GAPDH	Selected Control	51		31.67409	31.6741
G:\part 1_1.sdm-Result Data.txt	F1	GAPDH	Selected Control	50		30.126982	30.127
G:\part 1_1.sdm-Result Data.txt	F2	GAPDH	Selected Control	50		30.163492	30.1635
G:\part 1_1.sdm-Result Data.txt	G1	GAPDH	Selected Control	59		28.992287	28.9923
G:\part 1_1.sdm-Result Data.txt	G2	GAPDH	Selected Control	59		29.018463	29.0185
G:\part 2_2.sdm-Result Data.txt	F9	LINC01468	Target	179		undetermined	40
G:\part 2_2.sdm-Result Data.txt	F10	LINC01468	Target	179		undetermined	40
G:\part 1_1.sdm-Result Data.txt	F1	GAPDH	Selected Control	58		33.21868	33.2187
G:\part 1_1.sdm-Result Data.txt	F2	GAPDH	Selected Control	58		32.978596	32.9786
G:\part 1_1.sdm-Result Data.txt	E1	GAPDH	Selected Control	57		33.37463	33.3746
G:\part 1_1.sdm-Result Data.txt	E2	GAPDH	Selected Control	57		33.126488	33.1265
G:\part 1_1.sdm-Result Data.txt	D1	GAPDH	Selected Control	56		29.757273	29.7573
G:\part 1_1.sdm-Result Data.txt	D2	GAPDH	Selected Control	56		29.829561	29.8296
G:\part 1_1.sdm-Result Data.txt	C1	GAPDH	Selected Control	55		31.832317	31.8323
G:\part 1_1.sdm-Result Data.txt	C2	GAPDH	Selected Control	55		31.402233	31.4022
G:\part 1_1.sdm-Result Data.txt	B1	GAPDH	Selected Control	54		28.854473	28.8545
G:\part 1_1.sdm-Result Data.txt	B2	GAPDH	Selected Control	54		28.814325	28.8143
G:\part 1_1.sdm-Result Data.txt	A1	GAPDH	Selected Control	53		31.894934	31.8949
G:\part 1_1.sdm-Result Data.txt	A2	GAPDH	Selected Control	53		31.854347	31.8543
G:\part 2_2.sdm-Result Data.txt	A9	LINC01468	Target	174		undetermined	40
G:\part 2_2.sdm-Result Data.txt	A10	LINC01468	Target	174		undetermined	40
G:\part 2_2.sdm-Result Data.txt	H9	LINC01468	Target	173		undetermined	40
G:\part 2_2.sdm-Result Data.txt	H10	LINC01468	Target	173		undetermined	40
G:\part 2_2.sdm-Result Data.txt	G9	LINC01468	Target	172		undetermined	40
G:\part 2_2.sdm-Result Data.txt	G10	LINC01468	Target	172		undetermined	40
G:\part 2_2.sdm-Result Data.txt	F9	LINC01468	Target	171		undetermined	40
G:\part 2_2.sdm-Result Data.txt	F10	LINC01468	Target	171		undetermined	40
G:\part 2_2.sdm-Result Data.txt	E9	LINC01468	Target	178		undetermined	40
G:\part 2_2.sdm-Result Data.txt	E10	LINC01468	Target	178		undetermined	40
G:\part 2_2.sdm-Result Data.txt	D9	LINC01468	Target	177		undetermined	40
G:\part 2_2.sdm-Result Data.txt	D10	LINC01468	Target	177		undetermined	40
G:\part 2_2.sdm-Result Data.txt	C9	LINC01468	Target	176		undetermined	40
G:\part 2_2.sdm-Result Data.txt	C10	LINC01468	Target	176		undetermined	40
G:\part 2_2.sdm-Result Data.txt	B9	LINC01468	Target	175		undetermined	40
G:\part 2_2.sdm-Result Data.txt	B10	LINC01468	Target	175		undetermined	40
G:\part 2_2.sdm-Result Data.txt	E9	LINC01468	Target	170		undetermined	40
G:\part 2_2.sdm-Result Data.txt	E10	LINC01468	Target	170		undetermined	40
G:\part 1_2.sdm-Result Data.txt	A1	GAPDH	Selected Control	61		30.058924	30.0589
G:\part 1_2.sdm-Result Data.txt	A2	GAPDH	Selected Control	61		30.277515	30.2775
G:\part 1_1.sdm-Result Data.txt	H1	GAPDH	Selected Control	60		35.2893	35.2893
G:\part 1_1.sdm-Result Data.txt	H2	GAPDH	Selected Control	60		34.883236	34.8832
G:\part 1_2.sdm-Result Data.txt	C1	GAPDH	Selected Control	63		31.010849	31.0108
G:\part 1_2.sdm-Result Data.txt	C2	GAPDH	Selected Control	63		31.321272	31.3213
G:\part 1_2.sdm-Result Data.txt	B1	GAPDH	Selected Control	62		31.208061	31.2081
G:\part 1_2.sdm-Result Data.txt	B2	GAPDH	Selected Control	62		31.450891	31.4509
G:\part 1_2.sdm-Result Data.txt	A1	GAPDH	Selected Control	69		31.977962	31.978
G:\part 1_2.sdm-Result Data.txt	A2	GAPDH	Selected Control	69		31.528883	31.5289
G:\part 1_2.sdm-Result Data.txt	H1	GAPDH	Selected Control	68		30.270319	30.2703
G:\part 1_2.sdm-Result Data.txt	H2	GAPDH	Selected Control	68		30.158398	30.1584
G:\part 1_2.sdm-Result Data.txt	E1	GAPDH	Selected Control	65		30.1951	30.1951
G:\part 1_2.sdm-Result Data.txt	E2	GAPDH	Selected Control	65		30.284134	30.2841
G:\part 1_2.sdm-Result Data.txt	D1	GAPDH	Selected Control	64		31.346354	31.3464
G:\part 1_2.sdm-Result Data.txt	D2	GAPDH	Selected Control	64		31.378572	31.3786
G:\part 1_2.sdm-Result Data.txt	G1	GAPDH	Selected Control	67		28.176085	28.1761
G:\part 1_2.sdm-Result Data.txt	G2	GAPDH	Selected Control	67		28.296873	28.2969
G:\part 1_2.sdm-Result Data.txt	F1	GAPDH	Selected Control	66		31.870523	31.8705
G:\part 1_2.sdm-Result Data.txt	F2	GAPDH	Selected Control	66		31.859499	31.8595
G:\part 2_3.sdm-Result Data.txt	B9	LINC01468	Target	183		undetermined	40
G:\part 2_3.sdm-Result Data.txt	B10	LINC01468	Target	183		undetermined	40
G:\part 2_3.sdm-Result Data.txt	A9	LINC01468	Target	182		undetermined	40
G:\part 2_3.sdm-Result Data.txt	A10	LINC01468	Target	182		undetermined	40
G:\part 2_3.sdm-Result Data.txt	D9	LINC01468	Target	185		undetermined	40
G:\part 2_3.sdm-Result Data.txt	D10	LINC01468	Target	185		undetermined	40
G:\part 2_3.sdm-Result Data.txt	C9	LINC01468	Target	184		undetermined	40
G:\part 2_3.sdm-Result Data.txt	C10	LINC01468	Target	184		undetermined	40
G:\part 2_3.sdm-Result Data.txt	F9	LINC01468	Target	187		undetermined	40
G:\part 2_3.sdm-Result Data.txt	F10	LINC01468	Target	187		undetermined	40
G:\part 2_3.sdm-Result Data.txt	E9	LINC01468	Target	186		undetermined	40
G:\part 2_3.sdm-Result Data.txt	E10	LINC01468	Target	186		undetermined	40
G:\part 2_3.sdm-Result Data.txt	H9	LINC01468	Target	189		undetermined	40
G:\part 2_3.sdm-Result Data.txt	H10	LINC01468	Target	189		undetermined	40
G:\part 2_3.sdm-Result Data.txt	G9	LINC01468	Target	188		undetermined	40
G:\part 2_3.sdm-Result Data.txt	G10	LINC01468	Target	188		undetermined	40
G:\part 2_2.sdm-Result Data.txt	H9	LINC01468	Target	181		undetermined	40
G:\part 2_2.sdm-Result Data.txt	H10	LINC01468	Target	181		undetermined	40
G:\part 2_2.sdm-Result Data.txt	G9	LINC01468	Target	180		undetermined	40
G:\part 2_2.sdm-Result Data.txt	G10	LINC01468	Target	180		undetermined	40
G:\part 1_1.sdm-Result Data.txt	B1	GAPDH	Selected Control	30		27.768198	27.7682
G:\part 1_1.sdm-Result Data.txt	B2	GAPDH	Selected Control	30		27.64967	27.6497
G:\part 1_1.sdm-Result Data.txt	F1	GAPDH	Selected Control	34		31.548256	31.5483
G:\part 1_1.sdm-Result Data.txt	F2	GAPDH	Selected Control	34		31.325165	31.3252
G:\part 1_1.sdm-Result Data.txt	E1	GAPDH	Selected Control	33		31.373005	31.373
G:\part 1_1.sdm-Result Data.txt	E2	GAPDH	Selected Control	33		31.399572	31.3996
G:\part 1_1.sdm-Result Data.txt	D1	GAPDH	Selected Control	32		30.842163	30.8422
G:\part 1_1.sdm-Result Data.txt	D2	GAPDH	Selected Control	32		30.966908	30.9669
G:\part 1_1.sdm-Result Data.txt	C1	GAPDH	Selected Control	31		30.62799	30.628
G:\part 1_1.sdm-Result Data.txt	C2	GAPDH	Selected Control	31		30.465725	30.4657
G:\part 2_1.sdm-Result Data.txt	B9	LINC01468	Target	159		undetermined	40
G:\part 2_1.sdm-Result Data.txt	B10	LINC01468	Target	159		undetermined	40
G:\part 1_1.sdm-Result Data.txt	B1	GAPDH	Selected Control	38		33.766106	33.7661
G:\part 1_1.sdm-Result Data.txt	B2	GAPDH	Selected Control	38		33.543755	33.5438
G:\part 1_1.sdm-Result Data.txt	A1	GAPDH	Selected Control	37		30.426702	30.4267
G:\part 1_1.sdm-Result Data.txt	A2	GAPDH	Selected Control	37		30.774656	30.7747
G:\part 2_1.sdm-Result Data.txt	H9	LINC01468	Target	157		undetermined	40
G:\part 2_1.sdm-Result Data.txt	H10	LINC01468	Target	157		undetermined	40
G:\part 1_1.sdm-Result Data.txt	H1	GAPDH	Selected Control	36		30.269424	30.2694
G:\part 1_1.sdm-Result Data.txt	H2	GAPDH	Selected Control	36		30.380865	30.3809
G:\part 2_1.sdm-Result Data.txt	A9	LINC01468	Target	158		undetermined	40
G:\part 2_1.sdm-Result Data.txt	A10	LINC01468	Target	158		undetermined	40
G:\part 1_1.sdm-Result Data.txt	G1	GAPDH	Selected Control	35		29.38128	29.3813
G:\part 1_1.sdm-Result Data.txt	G2	GAPDH	Selected Control	35		29.579073	29.5791
G:\part 2_1.sdm-Result Data.txt	G9	LINC01468	Target	156		undetermined	40
G:\part 2_1.sdm-Result Data.txt	G10	LINC01468	Target	156		undetermined	40
G:\part 2_1.sdm-Result Data.txt	F9	LINC01468	Target	155		undetermined	40
G:\part 2_1.sdm-Result Data.txt	F10	LINC01468	Target	155		undetermined	40
G:\part 1_1.sdm-Result Data.txt	H1	GAPDH	Selected Control	28		28.254963	28.255
G:\part 1_1.sdm-Result Data.txt	H2	GAPDH	Selected Control	28		28.228539	28.2285
G:\part 2_1.sdm-Result Data.txt	E9	LINC01468	Target	154		undetermined	40
G:\part 2_1.sdm-Result Data.txt	E10	LINC01468	Target	154		undetermined	40
G:\part 1_1.sdm-Result Data.txt	A1	GAPDH	Selected Control	29		28.195885	28.1959
G:\part 1_1.sdm-Result Data.txt	A2	GAPDH	Selected Control	29		28.31341	28.3134
G:\part 2_1.sdm-Result Data.txt	D9	LINC01468	Target	153		undetermined	40
G:\part 2_1.sdm-Result Data.txt	D10	LINC01468	Target	153		undetermined	40
G:\part 2_1.sdm-Result Data.txt	C9	LINC01468	Target	152		undetermined	40
G:\part 2_1.sdm-Result Data.txt	C10	LINC01468	Target	152		undetermined	40
G:\part 2_1.sdm-Result Data.txt	B9	LINC01468	Target	151		undetermined	40
G:\part 2_1.sdm-Result Data.txt	B10	LINC01468	Target	151		undetermined	40
G:\part 2_1.sdm-Result Data.txt	A9	LINC01468	Target	150		undetermined	40
G:\part 2_1.sdm-Result Data.txt	A10	LINC01468	Target	150		undetermined	40
G:\part 1_1.sdm-Result Data.txt	E1	GAPDH	Selected Control	41		32.068787	32.0688
G:\part 1_1.sdm-Result Data.txt	E2	GAPDH	Selected Control	41		31.801104	31.8011
G:\part 1_1.sdm-Result Data.txt	D1	GAPDH	Selected Control	40		33.403	33.403
G:\part 1_1.sdm-Result Data.txt	D2	GAPDH	Selected Control	40		33.193	33.193
G:\part 1_1.sdm-Result Data.txt	G1	GAPDH	Selected Control	43		32.723846	32.7238
G:\part 1_1.sdm-Result Data.txt	G2	GAPDH	Selected Control	43		33.116753	33.1168
G:\part 1_1.sdm-Result Data.txt	F1	GAPDH	Selected Control	42		27.336107	27.3361
G:\part 1_1.sdm-Result Data.txt	F2	GAPDH	Selected Control	42		27.310186	27.3102
G:\part 1_1.sdm-Result Data.txt	A1	GAPDH	Selected Control	45		35.92132	35.9213
G:\part 1_1.sdm-Result Data.txt	A2	GAPDH	Selected Control	45		35.58221	35.5822
G:\part 1_1.sdm-Result Data.txt	H1	GAPDH	Selected Control	44		31.151196	31.1512
G:\part 1_1.sdm-Result Data.txt	H2	GAPDH	Selected Control	44		31.079983	31.08
G:\part 1_1.sdm-Result Data.txt	C1	GAPDH	Selected Control	47		33.503113	33.5031
G:\part 1_1.sdm-Result Data.txt	C2	GAPDH	Selected Control	47		33.719524	33.7195
G:\part 2_2.sdm-Result Data.txt	C9	LINC01468	Target	168		undetermined	40
G:\part 2_2.sdm-Result Data.txt	C10	LINC01468	Target	168		undetermined	40
G:\part 1_1.sdm-Result Data.txt	B1	GAPDH	Selected Control	46		32.50332	32.5033
G:\part 1_1.sdm-Result Data.txt	B2	GAPDH	Selected Control	46		32.256435	32.2564
G:\part 2_2.sdm-Result Data.txt	D9	LINC01468	Target	169		undetermined	40
G:\part 2_2.sdm-Result Data.txt	D10	LINC01468	Target	169		undetermined	40
G:\part 1_1.sdm-Result Data.txt	E1	GAPDH	Selected Control	49		28.329144	28.3291
G:\part 1_1.sdm-Result Data.txt	E2	GAPDH	Selected Control	49		28.479816	28.4798
G:\part 1_1.sdm-Result Data.txt	D1	GAPDH	Selected Control	48		32.163044	32.163
G:\part 1_1.sdm-Result Data.txt	D2	GAPDH	Selected Control	48		31.781542	31.7815
G:\part 1_1.sdm-Result Data.txt	C1	GAPDH	Selected Control	39		31.23424	31.2342
G:\part 1_1.sdm-Result Data.txt	C2	GAPDH	Selected Control	39		31.382395	31.3824
G:\part 2_1.sdm-Result Data.txt	H9	LINC01468	Target	165		undetermined	40
G:\part 2_1.sdm-Result Data.txt	H10	LINC01468	Target	165		undetermined	40
G:\part 2_1.sdm-Result Data.txt	G9	LINC01468	Target	164		undetermined	40
G:\part 2_1.sdm-Result Data.txt	G10	LINC01468	Target	164		undetermined	40
G:\part 2_2.sdm-Result Data.txt	B9	LINC01468	Target	167		undetermined	40
G:\part 2_2.sdm-Result Data.txt	B10	LINC01468	Target	167		undetermined	40
G:\part 2_2.sdm-Result Data.txt	A9	LINC01468	Target	166		undetermined	40
G:\part 2_2.sdm-Result Data.txt	A10	LINC01468	Target	166		37.386406	37.3864
G:\part 2_1.sdm-Result Data.txt	D9	LINC01468	Target	161		undetermined	40
G:\part 2_1.sdm-Result Data.txt	D10	LINC01468	Target	161		undetermined	40
G:\part 2_1.sdm-Result Data.txt	C9	LINC01468	Target	160		undetermined	40
G:\part 2_1.sdm-Result Data.txt	C10	LINC01468	Target	160		undetermined	40
G:\part 2_1.sdm-Result Data.txt	F9	LINC01468	Target	163		undetermined	40
G:\part 2_1.sdm-Result Data.txt	F10	LINC01468	Target	163		undetermined	40
G:\part 2_1.sdm-Result Data.txt	E9	LINC01468	Target	162		undetermined	40
G:\part 2_1.sdm-Result Data.txt	E10	LINC01468	Target	162		undetermined	40
G:\part 2_1.sdm-Result Data.txt	C5	LINC01230	Target	160		28.25288	28.2529
G:\part 2_1.sdm-Result Data.txt	C6	LINC01230	Target	160		28.207085	28.2071
G:\part 2_2.sdm-Result Data.txt	D7	LINC01315	Target	169		undetermined	40
G:\part 2_2.sdm-Result Data.txt	D8	LINC01315	Target	169		undetermined	40
G:\part 2_1.sdm-Result Data.txt	D5	LINC01230	Target	161		28.933779	28.9338
G:\part 2_1.sdm-Result Data.txt	D6	LINC01230	Target	161		29.047256	29.0473
G:\part 2_2.sdm-Result Data.txt	B7	LINC01315	Target	167		undetermined	40
G:\part 2_2.sdm-Result Data.txt	B8	LINC01315	Target	167		undetermined	40
G:\part 2_1.sdm-Result Data.txt	E5	LINC01230	Target	162		28.132206	28.1322
G:\part 2_1.sdm-Result Data.txt	E6	LINC01230	Target	162		28.083086	28.0831
G:\part 2_2.sdm-Result Data.txt	C7	LINC01315	Target	168		undetermined	40
G:\part 2_2.sdm-Result Data.txt	C8	LINC01315	Target	168		36.751118	36.7511
G:\part 2_1.sdm-Result Data.txt	F5	LINC01230	Target	163		undetermined	40
G:\part 2_1.sdm-Result Data.txt	F6	LINC01230	Target	163		undetermined	40
G:\part 2_1.sdm-Result Data.txt	H7	LINC01315	Target	165		undetermined	40
G:\part 2_1.sdm-Result Data.txt	H8	LINC01315	Target	165		36.30176	36.3018
G:\part 2_1.sdm-Result Data.txt	G5	LINC01230	Target	164		28.790207	28.7902
G:\part 2_1.sdm-Result Data.txt	G6	LINC01230	Target	164		28.766317	28.7663
G:\part 2_2.sdm-Result Data.txt	A7	LINC01315	Target	166		undetermined	40
G:\part 2_2.sdm-Result Data.txt	A8	LINC01315	Target	166		36.88309	36.8831
G:\part 2_1.sdm-Result Data.txt	F7	LINC01315	Target	163		undetermined	40
G:\part 2_1.sdm-Result Data.txt	F8	LINC01315	Target	163		undetermined	40
G:\part 2_1.sdm-Result Data.txt	H5	LINC01230	Target	165		29.916668	29.9167
G:\part 2_1.sdm-Result Data.txt	H6	LINC01230	Target	165		29.740643	29.7406
G:\part 2_1.sdm-Result Data.txt	G7	LINC01315	Target	164		undetermined	40
G:\part 2_1.sdm-Result Data.txt	G8	LINC01315	Target	164		undetermined	40
G:\part 2_2.sdm-Result Data.txt	A5	LINC01230	Target	166		29.346258	29.3463
G:\part 2_2.sdm-Result Data.txt	A6	LINC01230	Target	166		29.3897	29.3897
G:\part 2_1.sdm-Result Data.txt	D7	LINC01315	Target	161		undetermined	40
G:\part 2_1.sdm-Result Data.txt	D8	LINC01315	Target	161		undetermined	40
G:\part 2_2.sdm-Result Data.txt	B5	LINC01230	Target	167		31.4627	31.4627
G:\part 2_2.sdm-Result Data.txt	B6	LINC01230	Target	167		31.774996	31.775
G:\part 2_1.sdm-Result Data.txt	E7	LINC01315	Target	162		undetermined	40
G:\part 2_1.sdm-Result Data.txt	E8	LINC01315	Target	162		undetermined	40
G:\part 2_2.sdm-Result Data.txt	C5	LINC01230	Target	168		28.280617	28.2806
G:\part 2_2.sdm-Result Data.txt	C6	LINC01230	Target	168		28.289167	28.2892
G:\part 2_2.sdm-Result Data.txt	D5	LINC01230	Target	169		27.986336	27.9863
G:\part 2_2.sdm-Result Data.txt	D6	LINC01230	Target	169		28.390497	28.3905
G:\part 2_1.sdm-Result Data.txt	C7	LINC01315	Target	160		36.902863	36.9029
G:\part 2_1.sdm-Result Data.txt	C8	LINC01315	Target	160		undetermined	40
G:\part 2_1.sdm-Result Data.txt	B7	LINC01315	Target	159		undetermined	40
G:\part 2_1.sdm-Result Data.txt	B8	LINC01315	Target	159		34.962296	34.9623
G:\part 2_1.sdm-Result Data.txt	A7	LINC01315	Target	158		undetermined	40
G:\part 2_1.sdm-Result Data.txt	A8	LINC01315	Target	158		undetermined	40
G:\part 2_1.sdm-Result Data.txt	E7	LINC01315	Target	154		undetermined	40
G:\part 2_1.sdm-Result Data.txt	E8	LINC01315	Target	154		36.83066	36.8307
G:\part 2_1.sdm-Result Data.txt	C5	LINC01230	Target	152		25.942423	25.9424
G:\part 2_1.sdm-Result Data.txt	C6	LINC01230	Target	152		25.858534	25.8585
G:\part 2_1.sdm-Result Data.txt	F7	LINC01315	Target	155		undetermined	40
G:\part 2_1.sdm-Result Data.txt	F8	LINC01315	Target	155		36.825012	36.825
G:\part 2_1.sdm-Result Data.txt	D5	LINC01230	Target	153		27.868683	27.8687
G:\part 2_1.sdm-Result Data.txt	D6	LINC01230	Target	153		27.662209	27.6622
G:\part 1_2.sdm-Result Data.txt	D1	GAPDH	Selected Control	98		34.640137	34.6401
G:\part 1_2.sdm-Result Data.txt	D2	GAPDH	Selected Control	98		34.98931	34.9893
G:\part 2_1.sdm-Result Data.txt	G7	LINC01315	Target	156		undetermined	40
G:\part 2_1.sdm-Result Data.txt	G8	LINC01315	Target	156		undetermined	40
G:\part 2_1.sdm-Result Data.txt	A5	LINC01230	Target	150		26.31962	26.3196
G:\part 2_1.sdm-Result Data.txt	A6	LINC01230	Target	150		26.272606	26.2726
G:\part 1_2.sdm-Result Data.txt	E1	GAPDH	Selected Control	99		28.346958	28.347
G:\part 1_2.sdm-Result Data.txt	E2	GAPDH	Selected Control	99		28.492338	28.4923
G:\part 2_1.sdm-Result Data.txt	B5	LINC01230	Target	151		28.62255	28.6226
G:\part 2_1.sdm-Result Data.txt	B6	LINC01230	Target	151		28.520117	28.5201
G:\part 2_1.sdm-Result Data.txt	H7	LINC01315	Target	157		undetermined	40
G:\part 2_1.sdm-Result Data.txt	H8	LINC01315	Target	157		38.325363	38.3254
G:\part 2_1.sdm-Result Data.txt	G5	LINC01230	Target	156		28.063377	28.0634
G:\part 2_1.sdm-Result Data.txt	G6	LINC01230	Target	156		27.969484	27.9695
G:\part 2_1.sdm-Result Data.txt	A7	LINC01315	Target	150		undetermined	40
G:\part 2_1.sdm-Result Data.txt	A8	LINC01315	Target	150		36.969006	36.969
G:\part 2_1.sdm-Result Data.txt	B7	LINC01315	Target	151		36.771717	36.7717
G:\part 2_1.sdm-Result Data.txt	B8	LINC01315	Target	151		34.726135	34.7261
G:\part 2_1.sdm-Result Data.txt	H5	LINC01230	Target	157		26.687613	26.6876
G:\part 2_1.sdm-Result Data.txt	H6	LINC01230	Target	157		26.91341	26.9134
G:\part 2_1.sdm-Result Data.txt	E5	LINC01230	Target	154		27.433746	27.4337
G:\part 2_1.sdm-Result Data.txt	E6	LINC01230	Target	154		27.31404	27.314
G:\part 2_1.sdm-Result Data.txt	C7	LINC01315	Target	152		undetermined	40
G:\part 2_1.sdm-Result Data.txt	C8	LINC01315	Target	152		undetermined	40
G:\part 2_1.sdm-Result Data.txt	F5	LINC01230	Target	155		29.562975	29.563
G:\part 2_1.sdm-Result Data.txt	F6	LINC01230	Target	155		29.843	29.843
G:\part 2_1.sdm-Result Data.txt	D7	LINC01315	Target	153		undetermined	40
G:\part 2_1.sdm-Result Data.txt	D8	LINC01315	Target	153		undetermined	40
G:\part 1_2.sdm-Result Data.txt	F1	GAPDH	Selected Control	90		32.01183	32.0118
G:\part 1_2.sdm-Result Data.txt	F2	GAPDH	Selected Control	90		31.92328	31.9233
G:\part 1_2.sdm-Result Data.txt	G1	GAPDH	Selected Control	91		32.155827	32.1558
G:\part 1_2.sdm-Result Data.txt	G2	GAPDH	Selected Control	91		31.728167	31.7282
G:\part 2_1.sdm-Result Data.txt	A5	LINC01230	Target	158		28.117817	28.1178
G:\part 2_1.sdm-Result Data.txt	A6	LINC01230	Target	158		28.3598	28.3598
G:\part 1_2.sdm-Result Data.txt	H1	GAPDH	Selected Control	92		28.85692	28.8569
G:\part 1_2.sdm-Result Data.txt	H2	GAPDH	Selected Control	92		28.451452	28.4515
G:\part 2_1.sdm-Result Data.txt	B5	LINC01230	Target	159		27.829567	27.8296
G:\part 2_1.sdm-Result Data.txt	B6	LINC01230	Target	159		28.019827	28.0198
G:\part 1_2.sdm-Result Data.txt	A1	GAPDH	Selected Control	94		31.544703	31.5447
G:\part 1_2.sdm-Result Data.txt	A2	GAPDH	Selected Control	94		31.28789	31.2879
G:\part 1_2.sdm-Result Data.txt	B1	GAPDH	Selected Control	95		29.054049	29.054
G:\part 1_2.sdm-Result Data.txt	B2	GAPDH	Selected Control	95		28.890953	28.891
G:\part 1_2.sdm-Result Data.txt	C1	GAPDH	Selected Control	96		30.530838	30.5308
G:\part 1_2.sdm-Result Data.txt	C2	GAPDH	Selected Control	96		30.520275	30.5203
G:\part 2_1.sdm-Result Data.txt	H7	LINC01315	Target	149		37.214817	37.2148
G:\part 2_1.sdm-Result Data.txt	H8	LINC01315	Target	149		36.597137	36.5971
G:\part 2_1.sdm-Result Data.txt	G7	LINC01315	Target	148		undetermined	40
G:\part 2_1.sdm-Result Data.txt	G8	LINC01315	Target	148		undetermined	40
G:\part 2_1.sdm-Result Data.txt	F7	LINC01315	Target	147		undetermined	40
G:\part 2_1.sdm-Result Data.txt	F8	LINC01315	Target	147		undetermined	40
G:\part 2_1.sdm-Result Data.txt	B5	LINC01230	Target	143		undetermined	40
G:\part 2_1.sdm-Result Data.txt	B6	LINC01230	Target	143		undetermined	40
G:\part 2_1.sdm-Result Data.txt	H7	LINC01315	Target	141		33.593838	33.5938
G:\part 2_1.sdm-Result Data.txt	H8	LINC01315	Target	141		34.7574	34.7574
G:\part 2_1.sdm-Result Data.txt	C5	LINC01230	Target	144		27.572556	27.5726
G:\part 2_1.sdm-Result Data.txt	C6	LINC01230	Target	144		27.440771	27.4408
G:\part 2_1.sdm-Result Data.txt	A7	LINC01315	Target	142		undetermined	40
G:\part 2_1.sdm-Result Data.txt	A8	LINC01315	Target	142		undetermined	40
G:\part 2_1.sdm-Result Data.txt	D5	LINC01230	Target	145		27.324427	27.3244
G:\part 2_1.sdm-Result Data.txt	D6	LINC01230	Target	145		27.197166	27.1972
G:\part 2_1.sdm-Result Data.txt	E5	LINC01230	Target	146		27.24938	27.2494
G:\part 2_1.sdm-Result Data.txt	E6	LINC01230	Target	146		27.172766	27.1728
G:\part 2_1.sdm-Result Data.txt	G7	LINC01315	Target	140		35.27572	35.2757
G:\part 2_1.sdm-Result Data.txt	G8	LINC01315	Target	140		35.17722	35.1772
G:\part 2_1.sdm-Result Data.txt	D7	LINC01315	Target	145		35.510315	35.5103
G:\part 2_1.sdm-Result Data.txt	D8	LINC01315	Target	145		34.964664	34.9647
G:\part 1_2.sdm-Result Data.txt	D1	GAPDH	Selected Control	88		31.621065	31.6211
G:\part 1_2.sdm-Result Data.txt	D2	GAPDH	Selected Control	88		31.72238	31.7224
G:\part 2_1.sdm-Result Data.txt	E7	LINC01315	Target	146		37.209526	37.2095
G:\part 2_1.sdm-Result Data.txt	E8	LINC01315	Target	146		undetermined	40
G:\part 2_1.sdm-Result Data.txt	G5	LINC01230	Target	140		27.776781	27.7768
G:\part 2_1.sdm-Result Data.txt	G6	LINC01230	Target	140		27.84274	27.8427
G:\part 1_2.sdm-Result Data.txt	E1	GAPDH	Selected Control	89		29.763111	29.7631
G:\part 1_2.sdm-Result Data.txt	E2	GAPDH	Selected Control	89		29.904188	29.9042
G:\part 2_1.sdm-Result Data.txt	B7	LINC01315	Target	143		undetermined	40
G:\part 2_1.sdm-Result Data.txt	B8	LINC01315	Target	143		undetermined	40
G:\part 2_1.sdm-Result Data.txt	H5	LINC01230	Target	141		29.323416	29.3234
G:\part 2_1.sdm-Result Data.txt	H6	LINC01230	Target	141		29.115545	29.1155
G:\part 1_2.sdm-Result Data.txt	B1	GAPDH	Selected Control	86		32.807415	32.8074
G:\part 1_2.sdm-Result Data.txt	B2	GAPDH	Selected Control	86		32.74291	32.7429
G:\part 2_1.sdm-Result Data.txt	C7	LINC01315	Target	144		35.540775	35.5408
G:\part 2_1.sdm-Result Data.txt	C8	LINC01315	Target	144		undetermined	40
G:\part 2_1.sdm-Result Data.txt	A5	LINC01230	Target	142		undetermined	40
G:\part 2_1.sdm-Result Data.txt	A6	LINC01230	Target	142		undetermined	40
G:\part 1_2.sdm-Result Data.txt	C1	GAPDH	Selected Control	87		32.47833	32.4783
G:\part 1_2.sdm-Result Data.txt	C2	GAPDH	Selected Control	87		32.356606	32.3566
G:\part 1_2.sdm-Result Data.txt	H1	GAPDH	Selected Control	84		30.367407	30.3674
G:\part 1_2.sdm-Result Data.txt	H2	GAPDH	Selected Control	84		30.534157	30.5342
G:\part 1_2.sdm-Result Data.txt	A1	GAPDH	Selected Control	85		30.974815	30.9748
G:\part 1_2.sdm-Result Data.txt	A2	GAPDH	Selected Control	85		31.243624	31.2436
G:\part 1_2.sdm-Result Data.txt	F1	GAPDH	Selected Control	82		31.927914	31.9279
G:\part 1_2.sdm-Result Data.txt	F2	GAPDH	Selected Control	82		32.138855	32.1389
G:\part 1_2.sdm-Result Data.txt	G1	GAPDH	Selected Control	83		27.749691	27.7497
G:\part 1_2.sdm-Result Data.txt	G2	GAPDH	Selected Control	83		27.587605	27.5876
G:\part 2_1.sdm-Result Data.txt	F5	LINC01230	Target	147		25.085625	25.0856
G:\part 2_1.sdm-Result Data.txt	F6	LINC01230	Target	147		25.210737	25.2107
G:\part 1_2.sdm-Result Data.txt	D1	GAPDH	Selected Control	80		28.712112	28.7121
G:\part 1_2.sdm-Result Data.txt	D2	GAPDH	Selected Control	80		28.573471	28.5735
G:\part 2_1.sdm-Result Data.txt	G5	LINC01230	Target	148		28.286575	28.2866
G:\part 2_1.sdm-Result Data.txt	G6	LINC01230	Target	148		28.230429	28.2304
G:\part 1_2.sdm-Result Data.txt	E1	GAPDH	Selected Control	81		30.874544	30.8745
G:\part 1_2.sdm-Result Data.txt	E2	GAPDH	Selected Control	81		31.024303	31.0243
G:\part 2_1.sdm-Result Data.txt	H5	LINC01230	Target	149		28.36927	28.3693
G:\part 2_1.sdm-Result Data.txt	H6	LINC01230	Target	149		28.340307	28.3403
G:\part 2_1.sdm-Result Data.txt	D7	LINC01315	Target	137		36.713936	36.7139
G:\part 2_1.sdm-Result Data.txt	D8	LINC01315	Target	137		34.74846	34.7485
G:\part 2_1.sdm-Result Data.txt	C7	LINC01315	Target	136		33.70911	33.7091
G:\part 2_1.sdm-Result Data.txt	C8	LINC01315	Target	136		33.904755	33.9048
G:\part 2_1.sdm-Result Data.txt	F7	LINC01315	Target	139		undetermined	40
G:\part 2_1.sdm-Result Data.txt	F8	LINC01315	Target	139		undetermined	40
G:\part 2_1.sdm-Result Data.txt	E7	LINC01315	Target	138		undetermined	40
G:\part 2_1.sdm-Result Data.txt	E8	LINC01315	Target	138		undetermined	40
G:\part 2_1.sdm-Result Data.txt	A5	LINC01230	Target	134		26.905214	26.9052
G:\part 2_1.sdm-Result Data.txt	A6	LINC01230	Target	134		26.870888	26.8709
G:\part 1_2.sdm-Result Data.txt	C1	GAPDH	Selected Control	79		29.04834	29.0483
G:\part 1_2.sdm-Result Data.txt	C2	GAPDH	Selected Control	79		29.17502	29.175
G:\part 2_1.sdm-Result Data.txt	B5	LINC01230	Target	135		27.87542	27.8754
G:\part 2_1.sdm-Result Data.txt	B6	LINC01230	Target	135		27.943943	27.9439
G:\part 2_1.sdm-Result Data.txt	G5	LINC01230	Target	132		28.576105	28.5761
G:\part 2_1.sdm-Result Data.txt	G6	LINC01230	Target	132		28.563805	28.5638
G:\part 2_1.sdm-Result Data.txt	E7	LINC01315	Target	130		34.267887	34.2679
G:\part 2_1.sdm-Result Data.txt	E8	LINC01315	Target	130		33.768764	33.7688
G:\part 2_1.sdm-Result Data.txt	H5	LINC01230	Target	133		27.310238	27.3102
G:\part 2_1.sdm-Result Data.txt	H6	LINC01230	Target	133		27.260645	27.2606
G:\part 2_1.sdm-Result Data.txt	F7	LINC01315	Target	131		36.772697	36.7727
G:\part 2_1.sdm-Result Data.txt	F8	LINC01315	Target	131		undetermined	40
G:\part 2_1.sdm-Result Data.txt	G7	LINC01315	Target	132		37.014706	37.0147
G:\part 2_1.sdm-Result Data.txt	G8	LINC01315	Target	132		undetermined	40
G:\part 2_1.sdm-Result Data.txt	E5	LINC01230	Target	130		27.874638	27.8746
G:\part 2_1.sdm-Result Data.txt	E6	LINC01230	Target	130		27.950747	27.9507
G:\part 1_2.sdm-Result Data.txt	G1	GAPDH	Selected Control	75		30.736439	30.7364
G:\part 1_2.sdm-Result Data.txt	G2	GAPDH	Selected Control	75		30.814398	30.8144
G:\part 2_1.sdm-Result Data.txt	H7	LINC01315	Target	133		37.912758	37.9128
G:\part 2_1.sdm-Result Data.txt	H8	LINC01315	Target	133		undetermined	40
G:\part 2_1.sdm-Result Data.txt	F5	LINC01230	Target	131		27.05413	27.0541
G:\part 2_1.sdm-Result Data.txt	F6	LINC01230	Target	131		26.897306	26.8973
G:\part 1_2.sdm-Result Data.txt	H1	GAPDH	Selected Control	76		31.74929	31.7493
G:\part 1_2.sdm-Result Data.txt	H2	GAPDH	Selected Control	76		32.517227	32.5172
G:\part 2_1.sdm-Result Data.txt	A7	LINC01315	Target	134		undetermined	40
G:\part 2_1.sdm-Result Data.txt	A8	LINC01315	Target	134		undetermined	40
G:\part 1_2.sdm-Result Data.txt	A1	GAPDH	Selected Control	77		30.713774	30.7138
G:\part 1_2.sdm-Result Data.txt	A2	GAPDH	Selected Control	77		30.537329	30.5373
G:\part 2_1.sdm-Result Data.txt	B7	LINC01315	Target	135		35.84788	35.8479
G:\part 2_1.sdm-Result Data.txt	B8	LINC01315	Target	135		37.719704	37.7197
G:\part 1_2.sdm-Result Data.txt	B1	GAPDH	Selected Control	78		31.576504	31.5765
G:\part 1_2.sdm-Result Data.txt	B2	GAPDH	Selected Control	78		31.835817	31.8358
G:\part 1_2.sdm-Result Data.txt	C1	GAPDH	Selected Control	71		28.024803	28.0248
G:\part 1_2.sdm-Result Data.txt	C2	GAPDH	Selected Control	71		28.199461	28.1995
G:\part 1_2.sdm-Result Data.txt	H1	GAPDH	Selected Control	71		29.963991	29.964
G:\part 1_2.sdm-Result Data.txt	H2	GAPDH	Selected Control	71		29.751375	29.7514
G:\part 1_2.sdm-Result Data.txt	D1	GAPDH	Selected Control	72		30.872887	30.8729
G:\part 1_2.sdm-Result Data.txt	D2	GAPDH	Selected Control	72		30.594864	30.5949
G:\part 1_2.sdm-Result Data.txt	E1	GAPDH	Selected Control	73		31.549644	31.5496
G:\part 1_2.sdm-Result Data.txt	E2	GAPDH	Selected Control	73		31.81822	31.8182
G:\part 1_2.sdm-Result Data.txt	F1	GAPDH	Selected Control	74		28.941277	28.9413
G:\part 1_2.sdm-Result Data.txt	F2	GAPDH	Selected Control	74		28.749964	28.75
G:\part 2_1.sdm-Result Data.txt	E5	LINC01230	Target	138		28.459032	28.459
G:\part 2_1.sdm-Result Data.txt	E6	LINC01230	Target	138		28.350842	28.3508
G:\part 2_1.sdm-Result Data.txt	F5	LINC01230	Target	139		29.356508	29.3565
G:\part 2_1.sdm-Result Data.txt	F6	LINC01230	Target	139		29.271515	29.2715
G:\part 2_1.sdm-Result Data.txt	C5	LINC01230	Target	136		28.826616	28.8266
G:\part 2_1.sdm-Result Data.txt	C6	LINC01230	Target	136		28.824675	28.8247
G:\part 2_1.sdm-Result Data.txt	D5	LINC01230	Target	137		25.990788	25.9908
G:\part 2_1.sdm-Result Data.txt	D6	LINC01230	Target	137		25.935387	25.9354
G:\part 1_2.sdm-Result Data.txt	B1	GAPDH	Selected Control	70		30.239927	30.2399
G:\part 1_2.sdm-Result Data.txt	B2	GAPDH	Selected Control	70		30.15729	30.1573
G:\part 2_1.sdm-Result Data.txt	D7	LINC01315	Target	129		undetermined	40
G:\part 2_1.sdm-Result Data.txt	D8	LINC01315	Target	129		undetermined	40
G:\part 2_1.sdm-Result Data.txt	B7	LINC01315	Target	127		34.211536	34.2115
G:\part 2_1.sdm-Result Data.txt	B8	LINC01315	Target	127		34.496044	34.496
G:\part 2_1.sdm-Result Data.txt	C7	LINC01315	Target	128		undetermined	40
G:\part 2_1.sdm-Result Data.txt	C8	LINC01315	Target	128		undetermined	40
G:\part 2_1.sdm-Result Data.txt	H11	LINC01315	Target	125		36.75704	36.757
G:\part 2_1.sdm-Result Data.txt	H12	LINC01315	Target	125		35.56477	35.5648
G:\part 2_1.sdm-Result Data.txt	A7	LINC01315	Target	126		35.848713	35.8487
G:\part 2_1.sdm-Result Data.txt	A8	LINC01315	Target	126		37.045116	37.0451
G:\part 2_1.sdm-Result Data.txt	G11	LINC01315	Target	124		undetermined	40
G:\part 2_1.sdm-Result Data.txt	G12	LINC01315	Target	124		undetermined	40
G:\part 2_1.sdm-Result Data.txt	F11	LINC01315	Target	123		undetermined	40
G:\part 2_1.sdm-Result Data.txt	F12	LINC01315	Target	123		35.14719	35.1472
G:\part 2_1.sdm-Result Data.txt	E11	LINC01315	Target	122		34.94335	34.9434
G:\part 2_1.sdm-Result Data.txt	E12	LINC01315	Target	122		36.846127	36.8461
G:\part 2_1.sdm-Result Data.txt	D11	LINC01315	Target	121		undetermined	40
G:\part 2_1.sdm-Result Data.txt	D12	LINC01315	Target	121		undetermined	40
G:\part 2_1.sdm-Result Data.txt	C11	LINC01315	Target	120		35.84429	35.8443
G:\part 2_1.sdm-Result Data.txt	C12	LINC01315	Target	120		33.96912	33.9691
G:\part 2_1.sdm-Result Data.txt	A11	LINC01315	Target	118		34.46997	34.47
G:\part 2_1.sdm-Result Data.txt	A12	LINC01315	Target	118		33.72089	33.7209
G:\part 2_1.sdm-Result Data.txt	B11	LINC01315	Target	119		undetermined	40
G:\part 2_1.sdm-Result Data.txt	B12	LINC01315	Target	119		undetermined	40
G:\part 2_1.sdm-Result Data.txt	E11	LINC01315	Target	114		36.715538	36.7155
G:\part 2_1.sdm-Result Data.txt	E12	LINC01315	Target	114		37.085426	37.0854
G:\part 2_3.sdm-Result Data.txt	C5	LINC01230	Target	192		31.081924	31.0819
G:\part 2_3.sdm-Result Data.txt	C6	LINC01230	Target	192		31.139496	31.1395
G:\part 2_1.sdm-Result Data.txt	F11	LINC01315	Target	115		undetermined	40
G:\part 2_1.sdm-Result Data.txt	F12	LINC01315	Target	115		undetermined	40
G:\part 2_3.sdm-Result Data.txt	D5	LINC01230	Target	193		29.497808	29.4978
G:\part 2_3.sdm-Result Data.txt	D6	LINC01230	Target	193		29.629232	29.6292
G:\part 2_1.sdm-Result Data.txt	G11	LINC01315	Target	116		undetermined	40
G:\part 2_1.sdm-Result Data.txt	G12	LINC01315	Target	116		36.84628	36.8463
G:\part 2_3.sdm-Result Data.txt	A5	LINC01230	Target	190		27.551977	27.552
G:\part 2_3.sdm-Result Data.txt	A6	LINC01230	Target	190		27.703976	27.704
G:\part 2_1.sdm-Result Data.txt	H11	LINC01315	Target	117		37.391796	37.3918
G:\part 2_1.sdm-Result Data.txt	H12	LINC01315	Target	117		undetermined	40
G:\part 2_3.sdm-Result Data.txt	B5	LINC01230	Target	191		28.029121	28.0291
G:\part 2_3.sdm-Result Data.txt	B6	LINC01230	Target	191		28.21357	28.2136
G:\part 2_1.sdm-Result Data.txt	B11	LINC01315	Target	111		undetermined	40
G:\part 2_1.sdm-Result Data.txt	B12	LINC01315	Target	111		35.661835	35.6618
G:\part 2_3.sdm-Result Data.txt	H5	LINC01230	Target	197		28.552202	28.5522
G:\part 2_3.sdm-Result Data.txt	H6	LINC01230	Target	197		28.636251	28.6363
G:\part 2_1.sdm-Result Data.txt	A11	LINC01315	Target	110		32.630997	32.631
G:\part 2_1.sdm-Result Data.txt	A12	LINC01315	Target	110		32.4434	32.4434
G:\part 2_3.sdm-Result Data.txt	G5	LINC01230	Target	196		29.612967	29.613
G:\part 2_3.sdm-Result Data.txt	G6	LINC01230	Target	196		29.587095	29.5871
G:\part 2_1.sdm-Result Data.txt	D11	LINC01315	Target	113		34.14814	34.1481
G:\part 2_1.sdm-Result Data.txt	D12	LINC01315	Target	113		33.24277	33.2428
G:\part 2_3.sdm-Result Data.txt	F5	LINC01230	Target	195		27.51915	27.5191
G:\part 2_3.sdm-Result Data.txt	F6	LINC01230	Target	195		27.818872	27.8189
G:\part 2_1.sdm-Result Data.txt	C11	LINC01315	Target	112		36.90584	36.9058
G:\part 2_1.sdm-Result Data.txt	C12	LINC01315	Target	112		undetermined	40
G:\part 2_3.sdm-Result Data.txt	E5	LINC01230	Target	194		27.756626	27.7566
G:\part 2_3.sdm-Result Data.txt	E6	LINC01230	Target	194		27.82051	27.8205
G:\part 2_3.sdm-Result Data.txt	B5	LINC01230	Target	199		29.131912	29.1319
G:\part 2_3.sdm-Result Data.txt	B6	LINC01230	Target	199		29.120455	29.1205
G:\part 2_3.sdm-Result Data.txt	A5	LINC01230	Target	198		28.812418	28.8124
G:\part 2_3.sdm-Result Data.txt	A6	LINC01230	Target	198		28.669943	28.6699
G:\part 2_1.sdm-Result Data.txt	D7	LINC01315	Target	105		36.7575	36.7575
G:\part 2_1.sdm-Result Data.txt	D8	LINC01315	Target	105		undetermined	40
G:\part 2_1.sdm-Result Data.txt	E7	LINC01315	Target	106		34.75969	34.7597
G:\part 2_1.sdm-Result Data.txt	E8	LINC01315	Target	106		34.109264	34.1093
G:\part 2_2.sdm-Result Data.txt	G5	LINC01230	Target	180		27.713394	27.7134
G:\part 2_2.sdm-Result Data.txt	G6	LINC01230	Target	180		27.741959	27.742
G:\part 2_1.sdm-Result Data.txt	B7	LINC01315	Target	103		37.762268	37.7623
G:\part 2_1.sdm-Result Data.txt	B8	LINC01315	Target	103		36.803295	36.8033
G:\part 2_2.sdm-Result Data.txt	H5	LINC01230	Target	181		32.042664	32.0427
G:\part 2_2.sdm-Result Data.txt	H6	LINC01230	Target	181		32.048042	32.048
G:\part 2_1.sdm-Result Data.txt	C7	LINC01315	Target	104		undetermined	40
G:\part 2_1.sdm-Result Data.txt	C8	LINC01315	Target	104		undetermined	40
G:\part 2_3.sdm-Result Data.txt	A5	LINC01230	Target	182		27.419796	27.4198
G:\part 2_3.sdm-Result Data.txt	A6	LINC01230	Target	182		27.581327	27.5813
G:\part 2_1.sdm-Result Data.txt	H7	LINC01315	Target	109		35.879066	35.8791
G:\part 2_1.sdm-Result Data.txt	H8	LINC01315	Target	109		35.950775	35.9508
G:\part 2_3.sdm-Result Data.txt	C9	LINC01468	Target	200		undetermined	40
G:\part 2_3.sdm-Result Data.txt	C10	LINC01468	Target	200		undetermined	40
G:\part 2_1.sdm-Result Data.txt	F7	LINC01315	Target	107		36.714962	36.715
G:\part 2_1.sdm-Result Data.txt	F8	LINC01315	Target	107		36.750744	36.7507
G:\part 2_1.sdm-Result Data.txt	G7	LINC01315	Target	108		undetermined	40
G:\part 2_1.sdm-Result Data.txt	G8	LINC01315	Target	108		36.283474	36.2835
G:\part 2_3.sdm-Result Data.txt	G5	LINC01230	Target	188		28.130144	28.1301
G:\part 2_3.sdm-Result Data.txt	G6	LINC01230	Target	188		28.189577	28.1896
G:\part 2_3.sdm-Result Data.txt	F9	LINC01468	Target	203		undetermined	40
G:\part 2_3.sdm-Result Data.txt	F10	LINC01468	Target	203		undetermined	40
G:\part 2_3.sdm-Result Data.txt	F5	LINC01230	Target	187		27.866869	27.8669
G:\part 2_3.sdm-Result Data.txt	F6	LINC01230	Target	187		27.860302	27.8603
G:\part 2_3.sdm-Result Data.txt	D9	LINC01468	Target	201		undetermined	40
G:\part 2_3.sdm-Result Data.txt	D10	LINC01468	Target	201		undetermined	40
G:\part 2_3.sdm-Result Data.txt	H5	LINC01230	Target	189		29.643171	29.6432
G:\part 2_3.sdm-Result Data.txt	H6	LINC01230	Target	189		29.82073	29.8207
G:\part 2_3.sdm-Result Data.txt	E9	LINC01468	Target	202		undetermined	40
G:\part 2_3.sdm-Result Data.txt	E10	LINC01468	Target	202		undetermined	40
G:\part 2_1.sdm-Result Data.txt	A7	LINC01315	Target	102		undetermined	40
G:\part 2_1.sdm-Result Data.txt	A8	LINC01315	Target	102		38.656292	38.6563
G:\part 2_3.sdm-Result Data.txt	C5	LINC01230	Target	184		28.291897	28.2919
G:\part 2_3.sdm-Result Data.txt	C6	LINC01230	Target	184		28.340204	28.3402
G:\part 1_2.sdm-Result Data.txt	G7	LINC01315	Target	101		undetermined	40
G:\part 1_2.sdm-Result Data.txt	G8	LINC01315	Target	101		undetermined	40
G:\part 2_3.sdm-Result Data.txt	B5	LINC01230	Target	183		28.587591	28.5876
G:\part 2_3.sdm-Result Data.txt	B6	LINC01230	Target	183		28.503294	28.5033
G:\part 1_2.sdm-Result Data.txt	F7	LINC01315	Target	100		35.80846	35.8085
G:\part 1_2.sdm-Result Data.txt	F8	LINC01315	Target	100		34.338367	34.3384
G:\part 2_3.sdm-Result Data.txt	E5	LINC01230	Target	186		27.708742	27.7087
G:\part 2_3.sdm-Result Data.txt	E6	LINC01230	Target	186		27.703995	27.704
G:\part 2_3.sdm-Result Data.txt	D5	LINC01230	Target	185		30.14653	30.1465
G:\part 2_3.sdm-Result Data.txt	D6	LINC01230	Target	185		30.092493	30.0925
G:\part 2_2.sdm-Result Data.txt	E5	LINC01230	Target	170		28.910471	28.9105
G:\part 2_2.sdm-Result Data.txt	E6	LINC01230	Target	170		28.739574	28.7396
G:\part 2_2.sdm-Result Data.txt	F5	LINC01230	Target	171		30.360167	30.3602
G:\part 2_2.sdm-Result Data.txt	F6	LINC01230	Target	171		30.372898	30.3729
G:\part 2_3.sdm-Result Data.txt	E11	LINC01468	Target	163powt		undetermined	40
G:\part 2_3.sdm-Result Data.txt	E12	LINC01468	Target	163powt		undetermined	40
G:\part 2_2.sdm-Result Data.txt	F5	LINC01230	Target	179		29.853474	29.8535
G:\part 2_2.sdm-Result Data.txt	F6	LINC01230	Target	179		29.939234	29.9392
G:\part 2_2.sdm-Result Data.txt	E5	LINC01230	Target	178		27.678501	27.6785
G:\part 2_2.sdm-Result Data.txt	E6	LINC01230	Target	178		27.627882	27.6279
G:\part 2_2.sdm-Result Data.txt	D5	LINC01230	Target	177		27.02176	27.0218
G:\part 2_2.sdm-Result Data.txt	D6	LINC01230	Target	177		27.034796	27.0348
G:\part 2_2.sdm-Result Data.txt	C5	LINC01230	Target	176		27.629648	27.6296
G:\part 2_2.sdm-Result Data.txt	C6	LINC01230	Target	176		27.492884	27.4929
G:\part 2_2.sdm-Result Data.txt	B5	LINC01230	Target	175		28.576164	28.5762
G:\part 2_2.sdm-Result Data.txt	B6	LINC01230	Target	175		28.440796	28.4408
G:\part 2_2.sdm-Result Data.txt	A5	LINC01230	Target	174		29.773579	29.7736
G:\part 2_2.sdm-Result Data.txt	A6	LINC01230	Target	174		29.779549	29.7795
G:\part 2_2.sdm-Result Data.txt	H5	LINC01230	Target	173		28.00709	28.0071
G:\part 2_2.sdm-Result Data.txt	H6	LINC01230	Target	173		28.049644	28.0496
G:\part 2_2.sdm-Result Data.txt	G5	LINC01230	Target	172		28.890533	28.8905
G:\part 2_2.sdm-Result Data.txt	G6	LINC01230	Target	172		29.037827	29.0378
G:\part 2_3.sdm-Result Data.txt	F1	GAPDH	Selected Control	203		29.022827	29.0228
G:\part 2_3.sdm-Result Data.txt	F2	GAPDH	Selected Control	203		29.145014	29.145
G:\part 2_3.sdm-Result Data.txt	E1	GAPDH	Selected Control	202		28.235645	28.2356
G:\part 2_3.sdm-Result Data.txt	E2	GAPDH	Selected Control	202		28.275337	28.2753
G:\part 2_3.sdm-Result Data.txt	D1	GAPDH	Selected Control	201		27.917706	27.9177
G:\part 2_3.sdm-Result Data.txt	D2	GAPDH	Selected Control	201		27.995134	27.9951
G:\part 2_3.sdm-Result Data.txt	C1	GAPDH	Selected Control	200		29.137983	29.138
G:\part 2_3.sdm-Result Data.txt	C2	GAPDH	Selected Control	200		29.248152	29.2482
G:\part 2_3.sdm-Result Data.txt	A3	FAM3D-AS1	Target	190		undetermined	40
G:\part 2_3.sdm-Result Data.txt	A4	FAM3D-AS1	Target	190		undetermined	40
G:\part 2_3.sdm-Result Data.txt	D3	FAM3D-AS1	Target	193		undetermined	40
G:\part 2_3.sdm-Result Data.txt	D4	FAM3D-AS1	Target	193		undetermined	40
G:\part 2_3.sdm-Result Data.txt	E3	FAM3D-AS1	Target	194		undetermined	40
G:\part 2_3.sdm-Result Data.txt	E4	FAM3D-AS1	Target	194		undetermined	40
G:\part 2_3.sdm-Result Data.txt	B3	FAM3D-AS1	Target	191		undetermined	40
G:\part 2_3.sdm-Result Data.txt	B4	FAM3D-AS1	Target	191		undetermined	40
G:\part 2_3.sdm-Result Data.txt	C3	FAM3D-AS1	Target	192		undetermined	40
G:\part 2_3.sdm-Result Data.txt	C4	FAM3D-AS1	Target	192		undetermined	40
G:\part 2_3.sdm-Result Data.txt	H3	FAM3D-AS1	Target	197		undetermined	40
G:\part 2_3.sdm-Result Data.txt	H4	FAM3D-AS1	Target	197		undetermined	40
G:\part 2_3.sdm-Result Data.txt	A3	FAM3D-AS1	Target	198		undetermined	40
G:\part 2_3.sdm-Result Data.txt	A4	FAM3D-AS1	Target	198		undetermined	40
G:\part 2_3.sdm-Result Data.txt	F3	FAM3D-AS1	Target	195		undetermined	40
G:\part 2_3.sdm-Result Data.txt	F4	FAM3D-AS1	Target	195		undetermined	40
G:\part 2_3.sdm-Result Data.txt	G3	FAM3D-AS1	Target	196		undetermined	40
G:\part 2_3.sdm-Result Data.txt	G4	FAM3D-AS1	Target	196		undetermined	40
G:\part 2_3.sdm-Result Data.txt	B3	FAM3D-AS1	Target	199		undetermined	40
G:\part 2_3.sdm-Result Data.txt	B4	FAM3D-AS1	Target	199		undetermined	40
G:\part 2_1.sdm-Result Data.txt	C5	LINC01230	Target	128		25.652597	25.6526
G:\part 2_1.sdm-Result Data.txt	C6	LINC01230	Target	128		25.50885	25.5088
G:\part 2_2.sdm-Result Data.txt	F3	FAM3D-AS1	Target	179		undetermined	40
G:\part 2_2.sdm-Result Data.txt	F4	FAM3D-AS1	Target	179		undetermined	40
G:\part 2_1.sdm-Result Data.txt	B5	LINC01230	Target	127		26.76434	26.7643
G:\part 2_1.sdm-Result Data.txt	B6	LINC01230	Target	127		26.68545	26.6854
G:\part 2_2.sdm-Result Data.txt	E3	FAM3D-AS1	Target	178		undetermined	40
G:\part 2_2.sdm-Result Data.txt	E4	FAM3D-AS1	Target	178		undetermined	40
G:\part 2_1.sdm-Result Data.txt	A5	LINC01230	Target	126		27.313442	27.3134
G:\part 2_1.sdm-Result Data.txt	A6	LINC01230	Target	126		27.163542	27.1635
G:\part 2_2.sdm-Result Data.txt	D3	FAM3D-AS1	Target	177		undetermined	40
G:\part 2_2.sdm-Result Data.txt	D4	FAM3D-AS1	Target	177		undetermined	40
G:\part 2_1.sdm-Result Data.txt	H5	LINC01230	Target	125		29.40613	29.4061
G:\part 2_1.sdm-Result Data.txt	H6	LINC01230	Target	125		29.231405	29.2314
G:\part 2_2.sdm-Result Data.txt	C3	FAM3D-AS1	Target	176		undetermined	40
G:\part 2_2.sdm-Result Data.txt	C4	FAM3D-AS1	Target	176		undetermined	40
G:\part 2_2.sdm-Result Data.txt	B3	FAM3D-AS1	Target	175		undetermined	40
G:\part 2_2.sdm-Result Data.txt	B4	FAM3D-AS1	Target	175		undetermined	40
G:\part 2_2.sdm-Result Data.txt	A3	FAM3D-AS1	Target	174		undetermined	40
G:\part 2_2.sdm-Result Data.txt	A4	FAM3D-AS1	Target	174		undetermined	40
G:\part 2_2.sdm-Result Data.txt	H3	FAM3D-AS1	Target	173		undetermined	40
G:\part 2_2.sdm-Result Data.txt	H4	FAM3D-AS1	Target	173		undetermined	40
G:\part 2_1.sdm-Result Data.txt	D5	LINC01230	Target	129		27.57801	27.578
G:\part 2_1.sdm-Result Data.txt	D6	LINC01230	Target	129		27.484314	27.4843
G:\part 2_2.sdm-Result Data.txt	G3	FAM3D-AS1	Target	172		undetermined	40
G:\part 2_2.sdm-Result Data.txt	G4	FAM3D-AS1	Target	172		undetermined	40
G:\part 2_1.sdm-Result Data.txt	C5	LINC01230	Target	120		26.6617	26.6617
G:\part 2_1.sdm-Result Data.txt	C6	LINC01230	Target	120		26.71874	26.7187
G:\part 2_2.sdm-Result Data.txt	F3	FAM3D-AS1	Target	171		undetermined	40
G:\part 2_2.sdm-Result Data.txt	F4	FAM3D-AS1	Target	171		undetermined	40
G:\part 2_2.sdm-Result Data.txt	E3	FAM3D-AS1	Target	170		undetermined	40
G:\part 2_2.sdm-Result Data.txt	E4	FAM3D-AS1	Target	170		undetermined	40
G:\part 2_3.sdm-Result Data.txt	A11	GAPDH	Selected Control	163powt		26.967283	26.9673
G:\part 2_3.sdm-Result Data.txt	A12	GAPDH	Selected Control	163powt		26.87402	26.874
G:\part 2_1.sdm-Result Data.txt	G5	LINC01230	Target	124		28.68392	28.6839
G:\part 2_1.sdm-Result Data.txt	G6	LINC01230	Target	124		28.780048	28.78
G:\part 2_1.sdm-Result Data.txt	F5	LINC01230	Target	123		27.764187	27.7642
G:\part 2_1.sdm-Result Data.txt	F6	LINC01230	Target	123		27.834642	27.8346
G:\part 2_1.sdm-Result Data.txt	E5	LINC01230	Target	122		26.58781	26.5878
G:\part 2_1.sdm-Result Data.txt	E6	LINC01230	Target	122		26.605482	26.6055
G:\part 2_1.sdm-Result Data.txt	D5	LINC01230	Target	121		undetermined	40
G:\part 2_1.sdm-Result Data.txt	D6	LINC01230	Target	121		undetermined	40
G:\part 2_3.sdm-Result Data.txt	D7	LINC01315	Target	193		undetermined	40
G:\part 2_3.sdm-Result Data.txt	D8	LINC01315	Target	193		undetermined	40
G:\part 2_3.sdm-Result Data.txt	H3	FAM3D-AS1	Target	189		undetermined	40
G:\part 2_3.sdm-Result Data.txt	H4	FAM3D-AS1	Target	189		undetermined	40
G:\part 2_1.sdm-Result Data.txt	F5	LINC01230	Target	115		28.535889	28.5359
G:\part 2_1.sdm-Result Data.txt	F6	LINC01230	Target	115		28.416769	28.4168
G:\part 2_3.sdm-Result Data.txt	C7	LINC01315	Target	192		36.74316	36.7432
G:\part 2_3.sdm-Result Data.txt	C8	LINC01315	Target	192		undetermined	40
G:\part 2_3.sdm-Result Data.txt	G3	FAM3D-AS1	Target	188		undetermined	40
G:\part 2_3.sdm-Result Data.txt	G4	FAM3D-AS1	Target	188		undetermined	40
G:\part 2_1.sdm-Result Data.txt	E5	LINC01230	Target	114		28.221529	28.2215
G:\part 2_1.sdm-Result Data.txt	E6	LINC01230	Target	114		28.310244	28.3102
G:\part 2_3.sdm-Result Data.txt	B7	LINC01315	Target	191		undetermined	40
G:\part 2_3.sdm-Result Data.txt	B8	LINC01315	Target	191		undetermined	40
G:\part 2_1.sdm-Result Data.txt	H5	LINC01230	Target	117		30.197044	30.197
G:\part 2_1.sdm-Result Data.txt	H6	LINC01230	Target	117		30.195503	30.1955
G:\part 2_3.sdm-Result Data.txt	A7	LINC01315	Target	190		undetermined	40
G:\part 2_3.sdm-Result Data.txt	A8	LINC01315	Target	190		undetermined	40
G:\part 2_1.sdm-Result Data.txt	G5	LINC01230	Target	116		26.72228	26.7223
G:\part 2_1.sdm-Result Data.txt	G6	LINC01230	Target	116		26.552526	26.5525
G:\part 2_3.sdm-Result Data.txt	D3	FAM3D-AS1	Target	185		undetermined	40
G:\part 2_3.sdm-Result Data.txt	D4	FAM3D-AS1	Target	185		undetermined	40
G:\part 2_1.sdm-Result Data.txt	B5	LINC01230	Target	119		30.95321	30.9532
G:\part 2_1.sdm-Result Data.txt	B6	LINC01230	Target	119		30.753452	30.7535
G:\part 2_3.sdm-Result Data.txt	C3	FAM3D-AS1	Target	184		undetermined	40
G:\part 2_3.sdm-Result Data.txt	C4	FAM3D-AS1	Target	184		undetermined	40
G:\part 2_1.sdm-Result Data.txt	A5	LINC01230	Target	118		29.977629	29.9776
G:\part 2_1.sdm-Result Data.txt	A6	LINC01230	Target	118		30.027523	30.0275
G:\part 2_3.sdm-Result Data.txt	F3	FAM3D-AS1	Target	187		undetermined	40
G:\part 2_3.sdm-Result Data.txt	F4	FAM3D-AS1	Target	187		undetermined	40
G:\part 2_3.sdm-Result Data.txt	E3	FAM3D-AS1	Target	186		undetermined	40
G:\part 2_3.sdm-Result Data.txt	E4	FAM3D-AS1	Target	186		undetermined	40
G:\part 2_2.sdm-Result Data.txt	H3	FAM3D-AS1	Target	181		undetermined	40
G:\part 2_2.sdm-Result Data.txt	H4	FAM3D-AS1	Target	181		undetermined	40
G:\part 2_2.sdm-Result Data.txt	G3	FAM3D-AS1	Target	180		undetermined	40
G:\part 2_2.sdm-Result Data.txt	G4	FAM3D-AS1	Target	180		undetermined	40
G:\part 2_3.sdm-Result Data.txt	B7	LINC01315	Target	199		undetermined	40
G:\part 2_3.sdm-Result Data.txt	B8	LINC01315	Target	199		undetermined	40
G:\part 2_3.sdm-Result Data.txt	B3	FAM3D-AS1	Target	183		undetermined	40
G:\part 2_3.sdm-Result Data.txt	B4	FAM3D-AS1	Target	183		undetermined	40
G:\part 2_3.sdm-Result Data.txt	A7	LINC01315	Target	198		37.68002	37.68
G:\part 2_3.sdm-Result Data.txt	A8	LINC01315	Target	198		undetermined	40
G:\part 2_3.sdm-Result Data.txt	A3	FAM3D-AS1	Target	182		undetermined	40
G:\part 2_3.sdm-Result Data.txt	A4	FAM3D-AS1	Target	182		undetermined	40
G:\part 2_3.sdm-Result Data.txt	H7	LINC01315	Target	197		undetermined	40
G:\part 2_3.sdm-Result Data.txt	H8	LINC01315	Target	197		undetermined	40
G:\part 2_1.sdm-Result Data.txt	B5	LINC01230	Target	111		27.808937	27.8089
G:\part 2_1.sdm-Result Data.txt	B6	LINC01230	Target	111		27.816544	27.8165
G:\part 2_3.sdm-Result Data.txt	G7	LINC01315	Target	196		undetermined	40
G:\part 2_3.sdm-Result Data.txt	G8	LINC01315	Target	196		undetermined	40
G:\part 2_1.sdm-Result Data.txt	A5	LINC01230	Target	110		28.537807	28.5378
G:\part 2_1.sdm-Result Data.txt	A6	LINC01230	Target	110		28.770725	28.7707
G:\part 2_3.sdm-Result Data.txt	F7	LINC01315	Target	195		undetermined	40
G:\part 2_3.sdm-Result Data.txt	F8	LINC01315	Target	195		undetermined	40
G:\part 2_1.sdm-Result Data.txt	D5	LINC01230	Target	113		28.046135	28.0461
G:\part 2_1.sdm-Result Data.txt	D6	LINC01230	Target	113		27.850666	27.8507
G:\part 2_3.sdm-Result Data.txt	E7	LINC01315	Target	194		undetermined	40
G:\part 2_3.sdm-Result Data.txt	E8	LINC01315	Target	194		37.034443	37.0344
G:\part 2_1.sdm-Result Data.txt	C5	LINC01230	Target	112		27.858137	27.8581
G:\part 2_1.sdm-Result Data.txt	C6	LINC01230	Target	112		27.647364	27.6474
G:\part 2_1.sdm-Result Data.txt	E3	FAM3D-AS1	Target	154		undetermined	40
G:\part 2_1.sdm-Result Data.txt	E4	FAM3D-AS1	Target	154		38.2082	38.2082
G:\part 2_1.sdm-Result Data.txt	H5	LINC01230	Target	109		27.233784	27.2338
G:\part 2_1.sdm-Result Data.txt	H6	LINC01230	Target	109		26.317123	26.3171
G:\part 2_1.sdm-Result Data.txt	D3	FAM3D-AS1	Target	153		undetermined	40
G:\part 2_1.sdm-Result Data.txt	D4	FAM3D-AS1	Target	153		undetermined	40
G:\part 2_1.sdm-Result Data.txt	G6	LINC01230	Target	108		28.507841	28.5078
G:\part 2_1.sdm-Result Data.txt	C3	FAM3D-AS1	Target	152		undetermined	40
G:\part 2_1.sdm-Result Data.txt	C4	FAM3D-AS1	Target	152		undetermined	40
G:\part 2_1.sdm-Result Data.txt	F5	LINC01230	Target	107		28.272562	28.2726
G:\part 2_1.sdm-Result Data.txt	F6	LINC01230	Target	107		28.385332	28.3853
G:\part 2_1.sdm-Result Data.txt	B3	FAM3D-AS1	Target	151		undetermined	40
G:\part 2_1.sdm-Result Data.txt	B4	FAM3D-AS1	Target	151		undetermined	40
G:\part 2_2.sdm-Result Data.txt	G7	LINC01315	Target	180		undetermined	40
G:\part 2_2.sdm-Result Data.txt	G8	LINC01315	Target	180		undetermined	40
G:\part 2_1.sdm-Result Data.txt	A3	FAM3D-AS1	Target	158		undetermined	40
G:\part 2_1.sdm-Result Data.txt	A4	FAM3D-AS1	Target	158		undetermined	40
G:\part 2_1.sdm-Result Data.txt	E5	LINC01230	Target	106		28.678238	28.6782
G:\part 2_1.sdm-Result Data.txt	E6	LINC01230	Target	106		28.769194	28.7692
G:\part 2_1.sdm-Result Data.txt	H3	FAM3D-AS1	Target	157		undetermined	40
G:\part 2_1.sdm-Result Data.txt	H4	FAM3D-AS1	Target	157		undetermined	40
G:\part 2_1.sdm-Result Data.txt	D5	LINC01230	Target	105		29.978764	29.9788
G:\part 2_1.sdm-Result Data.txt	D6	LINC01230	Target	105		29.8848	29.8848
G:\part 2_3.sdm-Result Data.txt	A7	LINC01315	Target	182		undetermined	40
G:\part 2_3.sdm-Result Data.txt	A8	LINC01315	Target	182		undetermined	40
G:\part 2_1.sdm-Result Data.txt	C5	LINC01230	Target	104		26.586174	26.5862
G:\part 2_1.sdm-Result Data.txt	C6	LINC01230	Target	104		26.663616	26.6636
G:\part 2_1.sdm-Result Data.txt	G3	FAM3D-AS1	Target	156		undetermined	40
G:\part 2_1.sdm-Result Data.txt	G4	FAM3D-AS1	Target	156		undetermined	40
G:\part 2_2.sdm-Result Data.txt	H7	LINC01315	Target	181		undetermined	40
G:\part 2_2.sdm-Result Data.txt	H8	LINC01315	Target	181		undetermined	40
G:\part 2_1.sdm-Result Data.txt	B5	LINC01230	Target	103		27.641615	27.6416
G:\part 2_1.sdm-Result Data.txt	B6	LINC01230	Target	103		27.735792	27.7358
G:\part 2_1.sdm-Result Data.txt	F3	FAM3D-AS1	Target	155		undetermined	40
G:\part 2_1.sdm-Result Data.txt	F4	FAM3D-AS1	Target	155		undetermined	40
G:\part 2_3.sdm-Result Data.txt	C7	LINC01315	Target	184		undetermined	40
G:\part 2_3.sdm-Result Data.txt	C8	LINC01315	Target	184		undetermined	40
G:\part 2_1.sdm-Result Data.txt	A5	LINC01230	Target	102		28.36241	28.3624
G:\part 2_1.sdm-Result Data.txt	A6	LINC01230	Target	102		28.211143	28.2111
G:\part 2_3.sdm-Result Data.txt	B7	LINC01315	Target	183		36.851715	36.8517
G:\part 2_3.sdm-Result Data.txt	B8	LINC01315	Target	183		undetermined	40
G:\part 1_2.sdm-Result Data.txt	G5	LINC01230	Target	101		27.174963	27.175
G:\part 1_2.sdm-Result Data.txt	G6	LINC01230	Target	101		27.211533	27.2115
G:\part 2_3.sdm-Result Data.txt	E7	LINC01315	Target	186		38.013695	38.0137
G:\part 2_3.sdm-Result Data.txt	E8	LINC01315	Target	186		undetermined	40
G:\part 1_2.sdm-Result Data.txt	F5	LINC01230	Target	100		28.888227	28.8882
G:\part 1_2.sdm-Result Data.txt	F6	LINC01230	Target	100		28.86518	28.8652
G:\part 2_3.sdm-Result Data.txt	D7	LINC01315	Target	185		undetermined	40
G:\part 2_3.sdm-Result Data.txt	D8	LINC01315	Target	185		undetermined	40
G:\part 2_3.sdm-Result Data.txt	G7	LINC01315	Target	188		undetermined	40
G:\part 2_3.sdm-Result Data.txt	G8	LINC01315	Target	188		undetermined	40
G:\part 2_1.sdm-Result Data.txt	A3	FAM3D-AS1	Target	150		undetermined	40
G:\part 2_1.sdm-Result Data.txt	A4	FAM3D-AS1	Target	150		undetermined	40
G:\part 2_3.sdm-Result Data.txt	F7	LINC01315	Target	187		36.845394	36.8454
G:\part 2_3.sdm-Result Data.txt	F8	LINC01315	Target	187		undetermined	40
G:\part 2_3.sdm-Result Data.txt	H7	LINC01315	Target	189		undetermined	40
G:\part 2_3.sdm-Result Data.txt	H8	LINC01315	Target	189		36.9637	36.9637
G:\part 2_1.sdm-Result Data.txt	G3	FAM3D-AS1	Target	148		undetermined	40
G:\part 2_1.sdm-Result Data.txt	G4	FAM3D-AS1	Target	148		undetermined	40
G:\part 2_1.sdm-Result Data.txt	H3	FAM3D-AS1	Target	149		undetermined	40
G:\part 2_1.sdm-Result Data.txt	H4	FAM3D-AS1	Target	149		undetermined	40
G:\part 2_1.sdm-Result Data.txt	F3	FAM3D-AS1	Target	163		undetermined	40
G:\part 2_1.sdm-Result Data.txt	F4	FAM3D-AS1	Target	163		undetermined	40
G:\part 2_1.sdm-Result Data.txt	E3	FAM3D-AS1	Target	162		undetermined	40
G:\part 2_1.sdm-Result Data.txt	E4	FAM3D-AS1	Target	162		undetermined	40
G:\part 2_1.sdm-Result Data.txt	H3	FAM3D-AS1	Target	165		undetermined	40
G:\part 2_1.sdm-Result Data.txt	H4	FAM3D-AS1	Target	165		undetermined	40
G:\part 2_1.sdm-Result Data.txt	G3	FAM3D-AS1	Target	164		undetermined	40
G:\part 2_1.sdm-Result Data.txt	G4	FAM3D-AS1	Target	164		undetermined	40
G:\part 2_2.sdm-Result Data.txt	F7	LINC01315	Target	171		undetermined	40
G:\part 2_2.sdm-Result Data.txt	F8	LINC01315	Target	171		undetermined	40
G:\part 2_2.sdm-Result Data.txt	B3	FAM3D-AS1	Target	167		undetermined	40
G:\part 2_2.sdm-Result Data.txt	B4	FAM3D-AS1	Target	167		undetermined	40
G:\part 2_2.sdm-Result Data.txt	E7	LINC01315	Target	170		35.95669	35.9567
G:\part 2_2.sdm-Result Data.txt	E8	LINC01315	Target	170		36.687443	36.6874
G:\part 2_2.sdm-Result Data.txt	A3	FAM3D-AS1	Target	166		undetermined	40
G:\part 2_2.sdm-Result Data.txt	A4	FAM3D-AS1	Target	166		undetermined	40
G:\part 2_2.sdm-Result Data.txt	D3	FAM3D-AS1	Target	169		undetermined	40
G:\part 2_2.sdm-Result Data.txt	D4	FAM3D-AS1	Target	169		undetermined	40
G:\part 2_2.sdm-Result Data.txt	C3	FAM3D-AS1	Target	168		undetermined	40
G:\part 2_2.sdm-Result Data.txt	C4	FAM3D-AS1	Target	168		undetermined	40
G:\part 2_2.sdm-Result Data.txt	B7	LINC01315	Target	175		undetermined	40
G:\part 2_2.sdm-Result Data.txt	B8	LINC01315	Target	175		36.560696	36.5607
G:\part 2_2.sdm-Result Data.txt	A7	LINC01315	Target	174		undetermined	40
G:\part 2_2.sdm-Result Data.txt	A8	LINC01315	Target	174		undetermined	40
G:\part 2_2.sdm-Result Data.txt	H7	LINC01315	Target	173		undetermined	40
G:\part 2_2.sdm-Result Data.txt	H8	LINC01315	Target	173		36.80318	36.8032
G:\part 2_2.sdm-Result Data.txt	G7	LINC01315	Target	172		undetermined	40
G:\part 2_2.sdm-Result Data.txt	G8	LINC01315	Target	172		undetermined	40
G:\part 2_2.sdm-Result Data.txt	F7	LINC01315	Target	179		undetermined	40
G:\part 2_2.sdm-Result Data.txt	F8	LINC01315	Target	179		undetermined	40
G:\part 2_2.sdm-Result Data.txt	E7	LINC01315	Target	178		undetermined	40
G:\part 2_2.sdm-Result Data.txt	E8	LINC01315	Target	178		37.954758	37.9548
G:\part 2_2.sdm-Result Data.txt	D7	LINC01315	Target	177		undetermined	40
G:\part 2_2.sdm-Result Data.txt	D8	LINC01315	Target	177		36.704163	36.7042
G:\part 2_1.sdm-Result Data.txt	D3	FAM3D-AS1	Target	161		undetermined	40
G:\part 2_1.sdm-Result Data.txt	D4	FAM3D-AS1	Target	161		undetermined	40
G:\part 2_2.sdm-Result Data.txt	C7	LINC01315	Target	176		undetermined	40
G:\part 2_2.sdm-Result Data.txt	C8	LINC01315	Target	176		undetermined	40
G:\part 2_1.sdm-Result Data.txt	C3	FAM3D-AS1	Target	160		undetermined	40
G:\part 2_1.sdm-Result Data.txt	C4	FAM3D-AS1	Target	160		undetermined	40
G:\part 2_1.sdm-Result Data.txt	B3	FAM3D-AS1	Target	159		undetermined	40
G:\part 2_1.sdm-Result Data.txt	B4	FAM3D-AS1	Target	159		undetermined	40
G:\part 2_1.sdm-Result Data.txt	G1	GAPDH	Selected Control	140		29.797832	29.7978
G:\part 2_1.sdm-Result Data.txt	G2	GAPDH	Selected Control	140		30.016739	30.0167
G:\part 2_1.sdm-Result Data.txt	H1	GAPDH	Selected Control	141		30.370363	30.3704
G:\part 2_1.sdm-Result Data.txt	H2	GAPDH	Selected Control	141		30.314262	30.3143
G:\part 2_1.sdm-Result Data.txt	A1	GAPDH	Selected Control	142		undetermined	40
G:\part 2_1.sdm-Result Data.txt	A2	GAPDH	Selected Control	142		undetermined	40
G:\part 2_1.sdm-Result Data.txt	B1	GAPDH	Selected Control	143		undetermined	40
G:\part 2_1.sdm-Result Data.txt	B2	GAPDH	Selected Control	143		undetermined	40
G:\part 2_1.sdm-Result Data.txt	C1	GAPDH	Selected Control	144		31.92985	31.9298
G:\part 2_1.sdm-Result Data.txt	C2	GAPDH	Selected Control	144		31.901474	31.9015
G:\part 2_1.sdm-Result Data.txt	D1	GAPDH	Selected Control	145		30.862232	30.8622
G:\part 2_1.sdm-Result Data.txt	D2	GAPDH	Selected Control	145		30.606747	30.6067
G:\part 2_1.sdm-Result Data.txt	E1	GAPDH	Selected Control	146		31.121786	31.1218
G:\part 2_1.sdm-Result Data.txt	E2	GAPDH	Selected Control	146		31.070734	31.0707
G:\part 2_1.sdm-Result Data.txt	F1	GAPDH	Selected Control	147		36.83004	36.83
G:\part 2_1.sdm-Result Data.txt	F2	GAPDH	Selected Control	147		37.0262	37.0262
G:\part 2_1.sdm-Result Data.txt	G1	GAPDH	Selected Control	148		35.925705	35.9257
G:\part 2_1.sdm-Result Data.txt	G2	GAPDH	Selected Control	148		35.199627	35.1996
G:\part 2_1.sdm-Result Data.txt	H1	GAPDH	Selected Control	149		33.626415	33.6264
G:\part 2_1.sdm-Result Data.txt	H2	GAPDH	Selected Control	149		33.596046	33.596
G:\part 2_1.sdm-Result Data.txt	G1	GAPDH	Selected Control	132		30.980524	30.9805
G:\part 2_1.sdm-Result Data.txt	G2	GAPDH	Selected Control	132		30.703373	30.7034
G:\part 2_1.sdm-Result Data.txt	H1	GAPDH	Selected Control	133		32.126465	32.1265
G:\part 2_1.sdm-Result Data.txt	H2	GAPDH	Selected Control	133		31.848246	31.8482
G:\part 2_1.sdm-Result Data.txt	E1	GAPDH	Selected Control	130		30.574612	30.5746
G:\part 2_1.sdm-Result Data.txt	E2	GAPDH	Selected Control	130		30.53997	30.54
G:\part 2_1.sdm-Result Data.txt	F1	GAPDH	Selected Control	131		33.360176	33.3602
G:\part 2_1.sdm-Result Data.txt	F2	GAPDH	Selected Control	131		32.944878	32.9449
G:\part 2_1.sdm-Result Data.txt	C1	GAPDH	Selected Control	136		29.050205	29.0502
G:\part 2_1.sdm-Result Data.txt	C2	GAPDH	Selected Control	136		29.285135	29.2851
G:\part 2_1.sdm-Result Data.txt	D1	GAPDH	Selected Control	137		30.076681	30.0767
G:\part 2_1.sdm-Result Data.txt	D2	GAPDH	Selected Control	137		29.933214	29.9332
G:\part 2_1.sdm-Result Data.txt	A1	GAPDH	Selected Control	134		34.52437	34.5244
G:\part 2_1.sdm-Result Data.txt	A2	GAPDH	Selected Control	134		34.85809	34.8581
G:\part 2_1.sdm-Result Data.txt	B1	GAPDH	Selected Control	135		29.563383	29.5634
G:\part 2_1.sdm-Result Data.txt	B2	GAPDH	Selected Control	135		29.638336	29.6383
G:\part 2_1.sdm-Result Data.txt	E1	GAPDH	Selected Control	138		33.68184	33.6818
G:\part 2_1.sdm-Result Data.txt	E2	GAPDH	Selected Control	138		33.157394	33.1574
G:\part 2_1.sdm-Result Data.txt	F1	GAPDH	Selected Control	139		34.288334	34.2883
G:\part 2_1.sdm-Result Data.txt	F2	GAPDH	Selected Control	139		34.077923	34.0779
G:\part 2_1.sdm-Result Data.txt	B3	FAM3D-AS1	Target	103		undetermined	40
G:\part 2_1.sdm-Result Data.txt	B4	FAM3D-AS1	Target	103		undetermined	40
G:\part 2_1.sdm-Result Data.txt	A3	FAM3D-AS1	Target	102		undetermined	40
G:\part 2_1.sdm-Result Data.txt	A4	FAM3D-AS1	Target	102		undetermined	40
G:\part 1_2.sdm-Result Data.txt	G3	FAM3D-AS1	Target	101		undetermined	40
G:\part 1_2.sdm-Result Data.txt	G4	FAM3D-AS1	Target	101		undetermined	40
G:\part 1_2.sdm-Result Data.txt	F3	FAM3D-AS1	Target	100		37.223602	37.2236
G:\part 1_2.sdm-Result Data.txt	F4	FAM3D-AS1	Target	100		undetermined	40
G:\part 2_1.sdm-Result Data.txt	C1	GAPDH	Selected Control	120		29.689976	29.69
G:\part 2_1.sdm-Result Data.txt	C2	GAPDH	Selected Control	120		29.633934	29.6339
G:\part 2_1.sdm-Result Data.txt	D1	GAPDH	Selected Control	121		undetermined	40
G:\part 2_1.sdm-Result Data.txt	D2	GAPDH	Selected Control	121		undetermined	40
G:\part 2_1.sdm-Result Data.txt	E1	GAPDH	Selected Control	122		31.906773	31.9068
G:\part 2_1.sdm-Result Data.txt	E2	GAPDH	Selected Control	122		31.807344	31.8073
G:\part 2_1.sdm-Result Data.txt	B1	GAPDH	Selected Control	127		31.120293	31.1203
G:\part 2_1.sdm-Result Data.txt	B2	GAPDH	Selected Control	127		31.25014	31.2501
G:\part 2_1.sdm-Result Data.txt	C1	GAPDH	Selected Control	128		31.581068	31.5811
G:\part 2_1.sdm-Result Data.txt	C2	GAPDH	Selected Control	128		31.523203	31.5232
G:\part 2_1.sdm-Result Data.txt	D1	GAPDH	Selected Control	129		33.771435	33.7714
G:\part 2_1.sdm-Result Data.txt	D2	GAPDH	Selected Control	129		35.424393	35.4244
G:\part 2_1.sdm-Result Data.txt	F1	GAPDH	Selected Control	123		30.290995	30.291
G:\part 2_1.sdm-Result Data.txt	F2	GAPDH	Selected Control	123		30.525175	30.5252
G:\part 2_1.sdm-Result Data.txt	G1	GAPDH	Selected Control	124		39.55532	39.5553
G:\part 2_1.sdm-Result Data.txt	G2	GAPDH	Selected Control	124		38.108772	38.1088
G:\part 2_1.sdm-Result Data.txt	H1	GAPDH	Selected Control	125		30.657684	30.6577
G:\part 2_1.sdm-Result Data.txt	H2	GAPDH	Selected Control	125		30.777658	30.7777
G:\part 2_1.sdm-Result Data.txt	A1	GAPDH	Selected Control	126		30.673107	30.6731
G:\part 2_1.sdm-Result Data.txt	A2	GAPDH	Selected Control	126		30.707165	30.7072
G:\part 2_1.sdm-Result Data.txt	H1	GAPDH	Selected Control	109		30.204353	30.2044
G:\part 2_1.sdm-Result Data.txt	H2	GAPDH	Selected Control	109		30.168875	30.1689
G:\part 2_1.sdm-Result Data.txt	A1	GAPDH	Selected Control	110		29.773842	29.7738
G:\part 2_1.sdm-Result Data.txt	A2	GAPDH	Selected Control	110		29.05167	29.0517
G:\part 2_1.sdm-Result Data.txt	B1	GAPDH	Selected Control	111		30.296057	30.2961
G:\part 2_1.sdm-Result Data.txt	B2	GAPDH	Selected Control	111		30.509245	30.5092
G:\part 2_1.sdm-Result Data.txt	A1	GAPDH	Selected Control	118		30.841679	30.8417
G:\part 2_1.sdm-Result Data.txt	A2	GAPDH	Selected Control	118		30.94303	30.943
G:\part 2_1.sdm-Result Data.txt	B1	GAPDH	Selected Control	119		34.735252	34.7353
G:\part 2_1.sdm-Result Data.txt	B2	GAPDH	Selected Control	119		34.589443	34.5894
G:\part 2_1.sdm-Result Data.txt	G1	GAPDH	Selected Control	116		34.15727	34.1573
G:\part 2_1.sdm-Result Data.txt	G2	GAPDH	Selected Control	116		34.003063	34.0031
G:\part 2_1.sdm-Result Data.txt	H1	GAPDH	Selected Control	117		34.114082	34.1141
G:\part 2_1.sdm-Result Data.txt	H2	GAPDH	Selected Control	117		33.802845	33.8028
G:\part 2_1.sdm-Result Data.txt	E1	GAPDH	Selected Control	114		29.015537	29.0155
G:\part 2_1.sdm-Result Data.txt	E2	GAPDH	Selected Control	114		28.98703	28.987
G:\part 2_1.sdm-Result Data.txt	F1	GAPDH	Selected Control	115		33.059547	33.0595
G:\part 2_1.sdm-Result Data.txt	F2	GAPDH	Selected Control	115		32.637356	32.6374
G:\part 2_1.sdm-Result Data.txt	C1	GAPDH	Selected Control	112		32.71075	32.7107
G:\part 2_1.sdm-Result Data.txt	C2	GAPDH	Selected Control	112		32.721867	32.7219
G:\part 2_1.sdm-Result Data.txt	D1	GAPDH	Selected Control	113		29.04274	29.0427
G:\part 2_1.sdm-Result Data.txt	D2	GAPDH	Selected Control	113		29.15281	29.1528
G:\part 2_1.sdm-Result Data.txt	G3	FAM3D-AS1	Target	124		undetermined	40
G:\part 2_1.sdm-Result Data.txt	G4	FAM3D-AS1	Target	124		undetermined	40
G:\part 2_1.sdm-Result Data.txt	H3	FAM3D-AS1	Target	125		undetermined	40
G:\part 2_1.sdm-Result Data.txt	H4	FAM3D-AS1	Target	125		undetermined	40
G:\part 2_1.sdm-Result Data.txt	E3	FAM3D-AS1	Target	122		undetermined	40
G:\part 2_1.sdm-Result Data.txt	E4	FAM3D-AS1	Target	122		undetermined	40
G:\part 2_1.sdm-Result Data.txt	F3	FAM3D-AS1	Target	123		undetermined	40
G:\part 2_1.sdm-Result Data.txt	F4	FAM3D-AS1	Target	123		37.63595	37.636
G:\part 2_1.sdm-Result Data.txt	C3	FAM3D-AS1	Target	120		37.00645	37.0065
G:\part 2_1.sdm-Result Data.txt	C4	FAM3D-AS1	Target	120		37.553257	37.5533
G:\part 2_1.sdm-Result Data.txt	D3	FAM3D-AS1	Target	121		undetermined	40
G:\part 2_1.sdm-Result Data.txt	D4	FAM3D-AS1	Target	121		undetermined	40
G:\part 2_2.sdm-Result Data.txt	G1	GAPDH	Selected Control	180		32.472908	32.4729
G:\part 2_2.sdm-Result Data.txt	G2	GAPDH	Selected Control	180		33.186123	33.1861
G:\part 2_3.sdm-Result Data.txt	H11	GAPDH	Selected Control	189		31.396088	31.3961
G:\part 2_3.sdm-Result Data.txt	H12	GAPDH	Selected Control	189		31.235636	31.2356
G:\part 2_3.sdm-Result Data.txt	A11	GAPDH	Selected Control	182		28.041943	28.0419
G:\part 2_3.sdm-Result Data.txt	A12	GAPDH	Selected Control	182		28.591686	28.5917
G:\part 2_2.sdm-Result Data.txt	H1	GAPDH	Selected Control	181		35.30506	35.3051
G:\part 2_2.sdm-Result Data.txt	H2	GAPDH	Selected Control	181		35.20615	35.2062
G:\part 2_3.sdm-Result Data.txt	C11	GAPDH	Selected Control	184		30.791075	30.7911
G:\part 2_3.sdm-Result Data.txt	C12	GAPDH	Selected Control	184		32.008106	32.0081
G:\part 2_3.sdm-Result Data.txt	B11	GAPDH	Selected Control	183		27.98176	27.9818
G:\part 2_3.sdm-Result Data.txt	B12	GAPDH	Selected Control	183		29.005682	29.0057
G:\part 2_1.sdm-Result Data.txt	B3	FAM3D-AS1	Target	119		undetermined	40
G:\part 2_1.sdm-Result Data.txt	B4	FAM3D-AS1	Target	119		undetermined	40
G:\part 2_3.sdm-Result Data.txt	E11	GAPDH	Selected Control	186		29.150059	29.1501
G:\part 2_3.sdm-Result Data.txt	E12	GAPDH	Selected Control	186		29.794281	29.7943
G:\part 2_1.sdm-Result Data.txt	A3	FAM3D-AS1	Target	118		undetermined	40
G:\part 2_1.sdm-Result Data.txt	A4	FAM3D-AS1	Target	118		undetermined	40
G:\part 2_3.sdm-Result Data.txt	D11	GAPDH	Selected Control	185		32.24467	32.2447
G:\part 2_3.sdm-Result Data.txt	D12	GAPDH	Selected Control	185		32.868134	32.8681
G:\part 2_1.sdm-Result Data.txt	H3	FAM3D-AS1	Target	117		undetermined	40
G:\part 2_1.sdm-Result Data.txt	H4	FAM3D-AS1	Target	117		undetermined	40
G:\part 2_3.sdm-Result Data.txt	G11	GAPDH	Selected Control	188		30.032543	30.0325
G:\part 2_3.sdm-Result Data.txt	G12	GAPDH	Selected Control	188		29.608145	29.6081
G:\part 2_1.sdm-Result Data.txt	G3	FAM3D-AS1	Target	116		undetermined	40
G:\part 2_1.sdm-Result Data.txt	G4	FAM3D-AS1	Target	116		undetermined	40
G:\part 2_3.sdm-Result Data.txt	F11	GAPDH	Selected Control	187		29.864017	29.864
G:\part 2_3.sdm-Result Data.txt	F12	GAPDH	Selected Control	187		29.824438	29.8244
G:\part 2_1.sdm-Result Data.txt	F3	FAM3D-AS1	Target	115		undetermined	40
G:\part 2_1.sdm-Result Data.txt	F4	FAM3D-AS1	Target	115		undetermined	40
G:\part 2_1.sdm-Result Data.txt	B3	FAM3D-AS1	Target	111		undetermined	40
G:\part 2_1.sdm-Result Data.txt	B4	FAM3D-AS1	Target	111		undetermined	40
G:\part 2_1.sdm-Result Data.txt	C3	FAM3D-AS1	Target	112		undetermined	40
G:\part 2_1.sdm-Result Data.txt	C4	FAM3D-AS1	Target	112		undetermined	40
G:\part 2_1.sdm-Result Data.txt	D3	FAM3D-AS1	Target	113		undetermined	40
G:\part 2_1.sdm-Result Data.txt	D4	FAM3D-AS1	Target	113		37.1717	37.1717
G:\part 2_1.sdm-Result Data.txt	E3	FAM3D-AS1	Target	114		undetermined	40
G:\part 2_1.sdm-Result Data.txt	E4	FAM3D-AS1	Target	114		undetermined	40
G:\part 2_1.sdm-Result Data.txt	A3	FAM3D-AS1	Target	110		undetermined	40
G:\part 2_1.sdm-Result Data.txt	A4	FAM3D-AS1	Target	110		undetermined	40
G:\part 2_2.sdm-Result Data.txt	F1	GAPDH	Selected Control	179		35.41174	35.4117
G:\part 2_2.sdm-Result Data.txt	F2	GAPDH	Selected Control	179		34.016476	34.0165
G:\part 2_2.sdm-Result Data.txt	E1	GAPDH	Selected Control	178		31.889801	31.8898
G:\part 2_2.sdm-Result Data.txt	E2	GAPDH	Selected Control	178		32.150356	32.1504
G:\part 2_2.sdm-Result Data.txt	H1	GAPDH	Selected Control	173		32.12967	32.1297
G:\part 2_2.sdm-Result Data.txt	H2	GAPDH	Selected Control	173		32.30606	32.3061
G:\part 2_1.sdm-Result Data.txt	H3	FAM3D-AS1	Target	109		undetermined	40
G:\part 2_1.sdm-Result Data.txt	H4	FAM3D-AS1	Target	109		undetermined	40
G:\part 2_2.sdm-Result Data.txt	G1	GAPDH	Selected Control	172		35.138042	35.138
G:\part 2_2.sdm-Result Data.txt	G2	GAPDH	Selected Control	172		36.14926	36.1493
G:\part 2_1.sdm-Result Data.txt	G3	FAM3D-AS1	Target	108		undetermined	40
G:\part 2_1.sdm-Result Data.txt	G4	FAM3D-AS1	Target	108		undetermined	40
G:\part 2_2.sdm-Result Data.txt	F1	GAPDH	Selected Control	171		36.21063	36.2106
G:\part 2_2.sdm-Result Data.txt	F2	GAPDH	Selected Control	171		35.629726	35.6297
G:\part 2_2.sdm-Result Data.txt	E1	GAPDH	Selected Control	170		30.879856	30.8799
G:\part 2_2.sdm-Result Data.txt	E2	GAPDH	Selected Control	170		31.263678	31.2637
G:\part 2_2.sdm-Result Data.txt	D1	GAPDH	Selected Control	177		32.032433	32.0324
G:\part 2_2.sdm-Result Data.txt	D2	GAPDH	Selected Control	177		32.172455	32.1725
G:\part 2_1.sdm-Result Data.txt	D3	FAM3D-AS1	Target	105		undetermined	40
G:\part 2_1.sdm-Result Data.txt	D4	FAM3D-AS1	Target	105		undetermined	40
G:\part 2_2.sdm-Result Data.txt	C1	GAPDH	Selected Control	176		33.63984	33.6398
G:\part 2_2.sdm-Result Data.txt	C2	GAPDH	Selected Control	176		33.293	33.293
G:\part 2_1.sdm-Result Data.txt	C3	FAM3D-AS1	Target	104		undetermined	40
G:\part 2_1.sdm-Result Data.txt	C4	FAM3D-AS1	Target	104		undetermined	40
G:\part 2_2.sdm-Result Data.txt	B1	GAPDH	Selected Control	175		32.99393	32.9939
G:\part 2_2.sdm-Result Data.txt	B2	GAPDH	Selected Control	175		32.248035	32.248
G:\part 2_1.sdm-Result Data.txt	F3	FAM3D-AS1	Target	107		undetermined	40
G:\part 2_1.sdm-Result Data.txt	F4	FAM3D-AS1	Target	107		undetermined	40
G:\part 2_2.sdm-Result Data.txt	A1	GAPDH	Selected Control	174		32.798294	32.7983
G:\part 2_2.sdm-Result Data.txt	A2	GAPDH	Selected Control	174		33.717037	33.717
G:\part 2_1.sdm-Result Data.txt	E3	FAM3D-AS1	Target	106		undetermined	40
G:\part 2_1.sdm-Result Data.txt	E4	FAM3D-AS1	Target	106		undetermined	40
G:\part 2_1.sdm-Result Data.txt	A3	FAM3D-AS1	Target	142		undetermined	40
G:\part 2_1.sdm-Result Data.txt	A4	FAM3D-AS1	Target	142		undetermined	40
G:\part 2_1.sdm-Result Data.txt	B3	FAM3D-AS1	Target	143		undetermined	40
G:\part 2_1.sdm-Result Data.txt	B4	FAM3D-AS1	Target	143		undetermined	40
G:\part 2_1.sdm-Result Data.txt	G3	FAM3D-AS1	Target	140		undetermined	40
G:\part 2_1.sdm-Result Data.txt	G4	FAM3D-AS1	Target	140		undetermined	40
G:\part 2_1.sdm-Result Data.txt	H3	FAM3D-AS1	Target	141		undetermined	40
G:\part 2_1.sdm-Result Data.txt	H4	FAM3D-AS1	Target	141		undetermined	40
G:\part 2_1.sdm-Result Data.txt	E3	FAM3D-AS1	Target	146		undetermined	40
G:\part 2_1.sdm-Result Data.txt	E4	FAM3D-AS1	Target	146		undetermined	40
G:\part 2_1.sdm-Result Data.txt	F3	FAM3D-AS1	Target	147		undetermined	40
G:\part 2_1.sdm-Result Data.txt	F4	FAM3D-AS1	Target	147		undetermined	40
G:\part 2_1.sdm-Result Data.txt	C3	FAM3D-AS1	Target	144		undetermined	40
G:\part 2_1.sdm-Result Data.txt	C4	FAM3D-AS1	Target	144		38.698746	38.6987
G:\part 2_1.sdm-Result Data.txt	D3	FAM3D-AS1	Target	145		undetermined	40
G:\part 2_1.sdm-Result Data.txt	D4	FAM3D-AS1	Target	145		undetermined	40
G:\part 2_2.sdm-Result Data.txt	C1	GAPDH	Selected Control	168		30.327602	30.3276
G:\part 2_2.sdm-Result Data.txt	C2	GAPDH	Selected Control	168		30.080873	30.0809
G:\part 2_2.sdm-Result Data.txt	B1	GAPDH	Selected Control	167		34.41847	34.4185
G:\part 2_2.sdm-Result Data.txt	B2	GAPDH	Selected Control	167		35.386982	35.387
G:\part 2_2.sdm-Result Data.txt	D1	GAPDH	Selected Control	169		32.811954	32.812
G:\part 2_2.sdm-Result Data.txt	D2	GAPDH	Selected Control	169		32.830547	32.8305
G:\part 2_1.sdm-Result Data.txt	G1	GAPDH	Selected Control	164		37.00887	37.0089
G:\part 2_1.sdm-Result Data.txt	G2	GAPDH	Selected Control	164		37.04403	37.044
G:\part 2_1.sdm-Result Data.txt	F1	GAPDH	Selected Control	163		undetermined	40
G:\part 2_1.sdm-Result Data.txt	F2	GAPDH	Selected Control	163		undetermined	40
G:\part 2_1.sdm-Result Data.txt	F3	FAM3D-AS1	Target	139		undetermined	40
G:\part 2_1.sdm-Result Data.txt	F4	FAM3D-AS1	Target	139		undetermined	40
G:\part 2_2.sdm-Result Data.txt	A1	GAPDH	Selected Control	166		33.795	33.795
G:\part 2_2.sdm-Result Data.txt	A2	GAPDH	Selected Control	166		33.865585	33.8656
G:\part 2_1.sdm-Result Data.txt	E3	FAM3D-AS1	Target	138		undetermined	40
G:\part 2_1.sdm-Result Data.txt	E4	FAM3D-AS1	Target	138		undetermined	40
G:\part 2_1.sdm-Result Data.txt	H1	GAPDH	Selected Control	165		34.412968	34.413
G:\part 2_1.sdm-Result Data.txt	H2	GAPDH	Selected Control	165		34.864735	34.8647
G:\part 2_1.sdm-Result Data.txt	D3	FAM3D-AS1	Target	137		undetermined	40
G:\part 2_1.sdm-Result Data.txt	D4	FAM3D-AS1	Target	137		undetermined	40
G:\part 2_1.sdm-Result Data.txt	C1	GAPDH	Selected Control	160		33.502865	33.5029
G:\part 2_1.sdm-Result Data.txt	C2	GAPDH	Selected Control	160		33.520977	33.521
G:\part 2_1.sdm-Result Data.txt	E1	GAPDH	Selected Control	162		38.864784	38.8648
G:\part 2_1.sdm-Result Data.txt	E2	GAPDH	Selected Control	162		undetermined	40
G:\part 2_1.sdm-Result Data.txt	D1	GAPDH	Selected Control	161		33.915432	33.9154
G:\part 2_1.sdm-Result Data.txt	D2	GAPDH	Selected Control	161		34.122143	34.1221
G:\part 2_1.sdm-Result Data.txt	E3	FAM3D-AS1	Target	130		undetermined	40
G:\part 2_1.sdm-Result Data.txt	E4	FAM3D-AS1	Target	130		undetermined	40
G:\part 2_1.sdm-Result Data.txt	F3	FAM3D-AS1	Target	131		undetermined	40
G:\part 2_1.sdm-Result Data.txt	F4	FAM3D-AS1	Target	131		38.211193	38.2112
G:\part 2_1.sdm-Result Data.txt	G3	FAM3D-AS1	Target	132		undetermined	40
G:\part 2_1.sdm-Result Data.txt	G4	FAM3D-AS1	Target	132		undetermined	40
G:\part 2_1.sdm-Result Data.txt	H3	FAM3D-AS1	Target	133		undetermined	40
G:\part 2_1.sdm-Result Data.txt	H4	FAM3D-AS1	Target	133		undetermined	40
G:\part 2_1.sdm-Result Data.txt	A3	FAM3D-AS1	Target	134		undetermined	40
G:\part 2_1.sdm-Result Data.txt	A4	FAM3D-AS1	Target	134		undetermined	40
G:\part 2_1.sdm-Result Data.txt	B3	FAM3D-AS1	Target	135		undetermined	40
G:\part 2_1.sdm-Result Data.txt	B4	FAM3D-AS1	Target	135		37.35807	37.3581
G:\part 2_1.sdm-Result Data.txt	C3	FAM3D-AS1	Target	136		undetermined	40
G:\part 2_1.sdm-Result Data.txt	C4	FAM3D-AS1	Target	136		37.483276	37.4833
G:\part 2_1.sdm-Result Data.txt	B1	GAPDH	Selected Control	159		32.19626	32.1963
G:\part 2_1.sdm-Result Data.txt	B2	GAPDH	Selected Control	159		31.945923	31.9459
G:\part 2_1.sdm-Result Data.txt	A1	GAPDH	Selected Control	158		38.52465	38.5247
G:\part 2_1.sdm-Result Data.txt	A2	GAPDH	Selected Control	158		undetermined	40
G:\part 2_1.sdm-Result Data.txt	H1	GAPDH	Selected Control	157		32.129677	32.1297
G:\part 2_1.sdm-Result Data.txt	H2	GAPDH	Selected Control	157		32.22775	32.2278
G:\part 2_1.sdm-Result Data.txt	G1	GAPDH	Selected Control	156		undetermined	40
G:\part 2_1.sdm-Result Data.txt	G2	GAPDH	Selected Control	156		39.769558	39.7696
G:\part 2_1.sdm-Result Data.txt	B3	FAM3D-AS1	Target	127		38.343513	38.3435
G:\part 2_1.sdm-Result Data.txt	B4	FAM3D-AS1	Target	127		38.056602	38.0566
G:\part 2_1.sdm-Result Data.txt	F1	GAPDH	Selected Control	155		34.63446	34.6345
G:\part 2_1.sdm-Result Data.txt	F2	GAPDH	Selected Control	155		33.956192	33.9562
G:\part 2_1.sdm-Result Data.txt	A3	FAM3D-AS1	Target	126		undetermined	40
G:\part 2_1.sdm-Result Data.txt	A4	FAM3D-AS1	Target	126		undetermined	40
G:\part 2_1.sdm-Result Data.txt	E1	GAPDH	Selected Control	154		31.958548	31.9585
G:\part 2_1.sdm-Result Data.txt	E2	GAPDH	Selected Control	154		32.115166	32.1152
G:\part 2_1.sdm-Result Data.txt	D3	FAM3D-AS1	Target	129		undetermined	40
G:\part 2_1.sdm-Result Data.txt	D4	FAM3D-AS1	Target	129		undetermined	40
G:\part 2_1.sdm-Result Data.txt	D1	GAPDH	Selected Control	153		35.256027	35.256
G:\part 2_1.sdm-Result Data.txt	D2	GAPDH	Selected Control	153		35.44573	35.4457
G:\part 2_1.sdm-Result Data.txt	C3	FAM3D-AS1	Target	128		38.72433	38.7243
G:\part 2_1.sdm-Result Data.txt	C4	FAM3D-AS1	Target	128		undetermined	40
G:\part 2_1.sdm-Result Data.txt	C1	GAPDH	Selected Control	152		38.826344	38.8263
G:\part 2_1.sdm-Result Data.txt	C2	GAPDH	Selected Control	152		39.202988	39.203
G:\part 2_1.sdm-Result Data.txt	B1	GAPDH	Selected Control	151		31.462053	31.4621
G:\part 2_1.sdm-Result Data.txt	B2	GAPDH	Selected Control	151		31.154211	31.1542
G:\part 2_1.sdm-Result Data.txt	A1	GAPDH	Selected Control	150		32.80131	32.8013
G:\part 2_1.sdm-Result Data.txt	A2	GAPDH	Selected Control	150		32.86267	32.8627
G:\part 2_3.sdm-Result Data.txt	G3	FAM3D-AS1	Target	NTC		undetermined	40
G:\part 2_3.sdm-Result Data.txt	G4	FAM3D-AS1	Target	NTC		undetermined	40
G:\part 1_2.sdm-Result Data.txt	C9	LINC01468	Target	96		undetermined	40
G:\part 1_2.sdm-Result Data.txt	C10	LINC01468	Target	96		undetermined	40
G:\part 1_2.sdm-Result Data.txt	E9	LINC01468	Target	99		undetermined	40
G:\part 1_2.sdm-Result Data.txt	E10	LINC01468	Target	99		36.430546	36.4305
G:\part 1_2.sdm-Result Data.txt	D9	LINC01468	Target	98		undetermined	40
G:\part 1_2.sdm-Result Data.txt	D10	LINC01468	Target	98		undetermined	40
G:\part 2_3.sdm-Result Data.txt	B11	FAM3D-AS1	Target	163powt		undetermined	40
G:\part 2_3.sdm-Result Data.txt	B12	FAM3D-AS1	Target	163powt		undetermined	40
G:\part 2_3.sdm-Result Data.txt	G11	GAPDH	Selected Control	196		28.901987	28.902
G:\part 2_3.sdm-Result Data.txt	G12	GAPDH	Selected Control	196		28.969532	28.9695
G:\part 2_3.sdm-Result Data.txt	H11	GAPDH	Selected Control	197		29.437641	29.4376
G:\part 2_3.sdm-Result Data.txt	H12	GAPDH	Selected Control	197		29.493277	29.4933
G:\part 2_3.sdm-Result Data.txt	A1	GAPDH	Selected Control	198		28.463076	28.4631
G:\part 2_3.sdm-Result Data.txt	A2	GAPDH	Selected Control	198		28.4154	28.4154
G:\part 2_3.sdm-Result Data.txt	B1	GAPDH	Selected Control	199		29.382664	29.3827
G:\part 2_3.sdm-Result Data.txt	B2	GAPDH	Selected Control	199		29.538397	29.5384
G:\part 2_3.sdm-Result Data.txt	C11	GAPDH	Selected Control	192		29.770243	29.7702
G:\part 2_3.sdm-Result Data.txt	C12	GAPDH	Selected Control	192		29.873022	29.873
G:\part 2_3.sdm-Result Data.txt	D11	GAPDH	Selected Control	193		30.829077	30.8291
G:\part 2_3.sdm-Result Data.txt	D12	GAPDH	Selected Control	193		30.658257	30.6583
G:\part 2_3.sdm-Result Data.txt	E11	GAPDH	Selected Control	194		27.977097	27.9771
G:\part 2_3.sdm-Result Data.txt	E12	GAPDH	Selected Control	194		28.075233	28.0752
G:\part 2_3.sdm-Result Data.txt	F11	GAPDH	Selected Control	195		28.456738	28.4567
G:\part 2_3.sdm-Result Data.txt	F12	GAPDH	Selected Control	195		28.537176	28.5372
G:\part 2_3.sdm-Result Data.txt	B11	GAPDH	Selected Control	191		30.008188	30.0082
G:\part 2_3.sdm-Result Data.txt	B12	GAPDH	Selected Control	191		30.044197	30.0442
G:\part 2_3.sdm-Result Data.txt	A11	GAPDH	Selected Control	190		26.95009	26.9501
G:\part 2_3.sdm-Result Data.txt	A12	GAPDH	Selected Control	190		27.026445	27.0264
G:\part 2_3.sdm-Result Data.txt	G7	LINC01315	Target	NTC		undetermined	40
G:\part 2_3.sdm-Result Data.txt	G8	LINC01315	Target	NTC		undetermined	40
G:\part 1_1.sdm-Result Data.txt	C3	LINC01230	Target	3		31.14633	31.1463
G:\part 1_1.sdm-Result Data.txt	G3	LINC01230	Target	3		30.790476	30.7905
G:\part 1_1.sdm-Result Data.txt	B3	LINC01230	Target	2		29.229895	29.2299
G:\part 1_1.sdm-Result Data.txt	F3	LINC01230	Target	2		29.30035	29.3004
G:\part 1_1.sdm-Result Data.txt	A3	LINC01230	Target	1		30.801321	30.8013
G:\part 1_1.sdm-Result Data.txt	E3	LINC01230	Target	1		31.164274	31.1643
G:\part 1_2.sdm-Result Data.txt	A3	LINC01230	Target	9		28.675623	28.6756
G:\part 1_2.sdm-Result Data.txt	E3	LINC01230	Target	9		28.579319	28.5793
G:\part 1_2.sdm-Result Data.txt	D3	LINC01230	Target	8		29.312325	29.3123
G:\part 1_2.sdm-Result Data.txt	H3	LINC01230	Target	8		29.172087	29.1721
G:\part 1_2.sdm-Result Data.txt	C3	LINC01230	Target	7		26.138205	26.1382
G:\part 1_2.sdm-Result Data.txt	G3	LINC01230	Target	7		26.198492	26.1985
G:\part 1_2.sdm-Result Data.txt	B3	LINC01230	Target	6		30.357792	30.3578
G:\part 1_2.sdm-Result Data.txt	F3	LINC01230	Target	6		30.419554	30.4196
G:\part 1_2.sdm-Result Data.txt	A3	LINC01230	Target	5		28.542704	28.5427
G:\part 1_2.sdm-Result Data.txt	E3	LINC01230	Target	5		28.67672	28.6767
G:\part 1_1.sdm-Result Data.txt	D3	LINC01230	Target	4		30.92643	30.9264
G:\part 1_1.sdm-Result Data.txt	H3	LINC01230	Target	4		31.229378	31.2294
G:\part 1_1.sdm-Result Data.txt	F5	LINC01230	Target	18		26.976812	26.9768
G:\part 1_1.sdm-Result Data.txt	F6	LINC01230	Target	18		26.675121	26.6751
G:\part 1_1.sdm-Result Data.txt	E5	LINC01230	Target	17		25.417253	25.4173
G:\part 1_1.sdm-Result Data.txt	E6	LINC01230	Target	17		25.488104	25.4881
G:\part 1_1.sdm-Result Data.txt	D5	LINC01230	Target	16		28.531906	28.5319
G:\part 1_1.sdm-Result Data.txt	D6	LINC01230	Target	16		28.400923	28.4009
G:\part 1_1.sdm-Result Data.txt	D7	LINC01315	Target	48		35.822937	35.8229
G:\part 1_1.sdm-Result Data.txt	D8	LINC01315	Target	48		undetermined	40
G:\part 1_1.sdm-Result Data.txt	C5	LINC01230	Target	15		29.8736	29.8736
G:\part 1_1.sdm-Result Data.txt	C6	LINC01230	Target	15		29.496584	29.4966
G:\part 1_1.sdm-Result Data.txt	E7	LINC01315	Target	49		36.907528	36.9075
G:\part 1_1.sdm-Result Data.txt	E8	LINC01315	Target	49		36.206818	36.2068
G:\part 1_1.sdm-Result Data.txt	F9	LINC01468	Target	50		35.584908	35.5849
G:\part 1_1.sdm-Result Data.txt	F10	LINC01468	Target	50		37.213478	37.2135
G:\part 1_1.sdm-Result Data.txt	F3	FAM3D-AS1	Target	58		undetermined	40
G:\part 1_1.sdm-Result Data.txt	F4	FAM3D-AS1	Target	58		undetermined	40
G:\part 1_1.sdm-Result Data.txt	G5	LINC01230	Target	19		26.788363	26.7884
G:\part 1_1.sdm-Result Data.txt	G6	LINC01230	Target	19		26.887096	26.8871
G:\part 1_1.sdm-Result Data.txt	G9	LINC01468	Target	51		undetermined	40
G:\part 1_1.sdm-Result Data.txt	G10	LINC01468	Target	51		undetermined	40
G:\part 1_1.sdm-Result Data.txt	G3	FAM3D-AS1	Target	59		38.09723	38.0972
G:\part 1_1.sdm-Result Data.txt	G4	FAM3D-AS1	Target	59		37.61232	37.6123
G:\part 1_1.sdm-Result Data.txt	F7	LINC01315	Target	42		31.270067	31.2701
G:\part 1_1.sdm-Result Data.txt	F8	LINC01315	Target	42		31.671608	31.6716
G:\part 1_1.sdm-Result Data.txt	D3	FAM3D-AS1	Target	56		undetermined	40
G:\part 1_1.sdm-Result Data.txt	D4	FAM3D-AS1	Target	56		undetermined	40
G:\part 1_1.sdm-Result Data.txt	G7	LINC01315	Target	43		35.658028	35.658
G:\part 1_1.sdm-Result Data.txt	G8	LINC01315	Target	43		36.475887	36.4759
G:\part 1_1.sdm-Result Data.txt	E3	FAM3D-AS1	Target	57		undetermined	40
G:\part 1_1.sdm-Result Data.txt	E4	FAM3D-AS1	Target	57		undetermined	40
G:\part 1_1.sdm-Result Data.txt	D7	LINC01315	Target	40		undetermined	40
G:\part 1_1.sdm-Result Data.txt	D8	LINC01315	Target	40		undetermined	40
G:\part 1_1.sdm-Result Data.txt	B3	FAM3D-AS1	Target	54		undetermined	40
G:\part 1_1.sdm-Result Data.txt	B4	FAM3D-AS1	Target	54		undetermined	40
G:\part 1_1.sdm-Result Data.txt	E7	LINC01315	Target	41		undetermined	40
G:\part 1_1.sdm-Result Data.txt	E8	LINC01315	Target	41		undetermined	40
G:\part 1_1.sdm-Result Data.txt	C3	FAM3D-AS1	Target	55		undetermined	40
G:\part 1_1.sdm-Result Data.txt	C4	FAM3D-AS1	Target	55		undetermined	40
G:\part 1_1.sdm-Result Data.txt	B7	LINC01315	Target	46		35.758774	35.7588
G:\part 1_1.sdm-Result Data.txt	B8	LINC01315	Target	46		36.181686	36.1817
G:\part 1_1.sdm-Result Data.txt	H3	FAM3D-AS1	Target	52		undetermined	40
G:\part 1_1.sdm-Result Data.txt	H4	FAM3D-AS1	Target	52		undetermined	40
G:\part 1_1.sdm-Result Data.txt	C7	LINC01315	Target	47		undetermined	40
G:\part 1_1.sdm-Result Data.txt	C8	LINC01315	Target	47		36.833355	36.8334
G:\part 1_1.sdm-Result Data.txt	A3	FAM3D-AS1	Target	53		undetermined	40
G:\part 1_1.sdm-Result Data.txt	A4	FAM3D-AS1	Target	53		undetermined	40
G:\part 1_1.sdm-Result Data.txt	H7	LINC01315	Target	44		undetermined	40
G:\part 1_1.sdm-Result Data.txt	H8	LINC01315	Target	44		34.882763	34.8828
G:\part 1_1.sdm-Result Data.txt	F3	FAM3D-AS1	Target	50		36.34985	36.3499
G:\part 1_1.sdm-Result Data.txt	F4	FAM3D-AS1	Target	50		undetermined	40
G:\part 1_1.sdm-Result Data.txt	A7	LINC01315	Target	45		35.631912	35.6319
G:\part 1_1.sdm-Result Data.txt	A8	LINC01315	Target	45		undetermined	40
G:\part 1_1.sdm-Result Data.txt	G3	FAM3D-AS1	Target	51		38.21364	38.2136
G:\part 1_1.sdm-Result Data.txt	G4	FAM3D-AS1	Target	51		undetermined	40
G:\part 1_1.sdm-Result Data.txt	E9	LINC01468	Target	49		undetermined	40
G:\part 1_1.sdm-Result Data.txt	E10	LINC01468	Target	49		undetermined	40
G:\part 1_1.sdm-Result Data.txt	F7	LINC01315	Target	50		34.025486	34.0255
G:\part 1_1.sdm-Result Data.txt	F8	LINC01315	Target	50		33.949726	33.9497
G:\part 1_1.sdm-Result Data.txt	F9	LINC01468	Target	42		undetermined	40
G:\part 1_1.sdm-Result Data.txt	F10	LINC01468	Target	42		37.332603	37.3326
G:\part 1_1.sdm-Result Data.txt	H5	LINC01230	Target	20		24.997606	24.9976
G:\part 1_1.sdm-Result Data.txt	H6	LINC01230	Target	20		25.061493	25.0615
G:\part 1_1.sdm-Result Data.txt	E9	LINC01468	Target	41		undetermined	40
G:\part 1_1.sdm-Result Data.txt	E10	LINC01468	Target	41		undetermined	40
G:\part 1_1.sdm-Result Data.txt	A5	LINC01230	Target	21		27.484816	27.4848
G:\part 1_1.sdm-Result Data.txt	A6	LINC01230	Target	21		27.492916	27.4929
G:\part 1_1.sdm-Result Data.txt	H9	LINC01468	Target	44		undetermined	40
G:\part 1_1.sdm-Result Data.txt	H10	LINC01468	Target	44		undetermined	40
G:\part 1_1.sdm-Result Data.txt	G9	LINC01468	Target	43		undetermined	40
G:\part 1_1.sdm-Result Data.txt	G10	LINC01468	Target	43		undetermined	40
G:\part 1_1.sdm-Result Data.txt	B9	LINC01468	Target	46		undetermined	40
G:\part 1_1.sdm-Result Data.txt	B10	LINC01468	Target	46		undetermined	40
G:\part 1_1.sdm-Result Data.txt	D5	LINC01230	Target	24		26.827494	26.8275
G:\part 1_1.sdm-Result Data.txt	D6	LINC01230	Target	24		26.748951	26.749
G:\part 1_1.sdm-Result Data.txt	A9	LINC01468	Target	45		undetermined	40
G:\part 1_1.sdm-Result Data.txt	A10	LINC01468	Target	45		undetermined	40
G:\part 1_1.sdm-Result Data.txt	E5	LINC01230	Target	25		26.556799	26.5568
G:\part 1_1.sdm-Result Data.txt	E6	LINC01230	Target	25		26.530573	26.5306
G:\part 1_1.sdm-Result Data.txt	B5	LINC01230	Target	22		27.814594	27.8146
G:\part 1_1.sdm-Result Data.txt	B6	LINC01230	Target	22		27.691515	27.6915
G:\part 1_1.sdm-Result Data.txt	D9	LINC01468	Target	48		36.073456	36.0735
G:\part 1_1.sdm-Result Data.txt	D10	LINC01468	Target	48		38.988182	38.9882
G:\part 1_1.sdm-Result Data.txt	C9	LINC01468	Target	47		undetermined	40
G:\part 1_1.sdm-Result Data.txt	C10	LINC01468	Target	47		36.41274	36.4127
G:\part 1_1.sdm-Result Data.txt	C5	LINC01230	Target	23		29.314196	29.3142
G:\part 1_1.sdm-Result Data.txt	C6	LINC01230	Target	23		29.290388	29.2904
G:\part 1_1.sdm-Result Data.txt	G7	LINC01315	Target	59		33.389137	33.3891
G:\part 1_1.sdm-Result Data.txt	G8	LINC01315	Target	59		33.04376	33.0438
G:\part 1_1.sdm-Result Data.txt	C3	FAM3D-AS1	Target	47		undetermined	40
G:\part 1_1.sdm-Result Data.txt	C4	FAM3D-AS1	Target	47		undetermined	40
G:\part 1_1.sdm-Result Data.txt	D3	FAM3D-AS1	Target	48		undetermined	40
G:\part 1_1.sdm-Result Data.txt	D4	FAM3D-AS1	Target	48		undetermined	40
G:\part 1_1.sdm-Result Data.txt	D9	LINC01468	Target	40		undetermined	40
G:\part 1_1.sdm-Result Data.txt	D10	LINC01468	Target	40		undetermined	40
G:\part 1_1.sdm-Result Data.txt	E3	FAM3D-AS1	Target	49		38.21854	38.2185
G:\part 1_1.sdm-Result Data.txt	E4	FAM3D-AS1	Target	49		undetermined	40
G:\part 1_1.sdm-Result Data.txt	G3	FAM3D-AS1	Target	43		undetermined	40
G:\part 1_1.sdm-Result Data.txt	G4	FAM3D-AS1	Target	43		undetermined	40
G:\part 1_1.sdm-Result Data.txt	G7	LINC01315	Target	51		undetermined	40
G:\part 1_1.sdm-Result Data.txt	G8	LINC01315	Target	51		undetermined	40
G:\part 1_1.sdm-Result Data.txt	H3	FAM3D-AS1	Target	44		undetermined	40
G:\part 1_1.sdm-Result Data.txt	H4	FAM3D-AS1	Target	44		38.157852	38.1579
G:\part 1_1.sdm-Result Data.txt	H7	LINC01315	Target	52		undetermined	40
G:\part 1_1.sdm-Result Data.txt	H8	LINC01315	Target	52		35.79437	35.7944
G:\part 1_1.sdm-Result Data.txt	A3	FAM3D-AS1	Target	45		undetermined	40
G:\part 1_1.sdm-Result Data.txt	A4	FAM3D-AS1	Target	45		undetermined	40
G:\part 1_1.sdm-Result Data.txt	A7	LINC01315	Target	53		35.953434	35.9534
G:\part 1_1.sdm-Result Data.txt	A8	LINC01315	Target	53		36.1414	36.1414
G:\part 1_1.sdm-Result Data.txt	B3	FAM3D-AS1	Target	46		undetermined	40
G:\part 1_1.sdm-Result Data.txt	B4	FAM3D-AS1	Target	46		undetermined	40
G:\part 1_1.sdm-Result Data.txt	B7	LINC01315	Target	54		undetermined	40
G:\part 1_1.sdm-Result Data.txt	B8	LINC01315	Target	54		36.6936	36.6936
G:\part 1_1.sdm-Result Data.txt	C7	LINC01315	Target	55		undetermined	40
G:\part 1_1.sdm-Result Data.txt	C8	LINC01315	Target	55		36.241768	36.2418
G:\part 1_1.sdm-Result Data.txt	D3	FAM3D-AS1	Target	40		undetermined	40
G:\part 1_1.sdm-Result Data.txt	D4	FAM3D-AS1	Target	40		undetermined	40
G:\part 1_1.sdm-Result Data.txt	D7	LINC01315	Target	56		34.52984	34.5298
G:\part 1_1.sdm-Result Data.txt	D8	LINC01315	Target	56		34.588905	34.5889
G:\part 1_1.sdm-Result Data.txt	E3	FAM3D-AS1	Target	41		undetermined	40
G:\part 1_1.sdm-Result Data.txt	E4	FAM3D-AS1	Target	41		undetermined	40
G:\part 1_1.sdm-Result Data.txt	E7	LINC01315	Target	57		undetermined	40
G:\part 1_1.sdm-Result Data.txt	E8	LINC01315	Target	57		undetermined	40
G:\part 1_1.sdm-Result Data.txt	F3	FAM3D-AS1	Target	42		38.61795	38.618
G:\part 1_1.sdm-Result Data.txt	F4	FAM3D-AS1	Target	42		undetermined	40
G:\part 1_1.sdm-Result Data.txt	F7	LINC01315	Target	58		undetermined	40
G:\part 1_1.sdm-Result Data.txt	F8	LINC01315	Target	58		undetermined	40
G:\part 1_1.sdm-Result Data.txt	C9	LINC01468	Target	39		undetermined	40
G:\part 1_1.sdm-Result Data.txt	C10	LINC01468	Target	39		undetermined	40
G:\part 1_1.sdm-Result Data.txt	B9	LINC01468	Target	38		undetermined	40
G:\part 1_1.sdm-Result Data.txt	B10	LINC01468	Target	38		35.989147	35.9891
G:\part 1_2.sdm-Result Data.txt	A7	LINC01315	Target	61		35.3859	35.3859
G:\part 1_2.sdm-Result Data.txt	A8	LINC01315	Target	61		36.852043	36.852
G:\part 1_1.sdm-Result Data.txt	H7	LINC01315	Target	60		undetermined	40
G:\part 1_1.sdm-Result Data.txt	H8	LINC01315	Target	60		undetermined	40
G:\part 1_1.sdm-Result Data.txt	E9	LINC01468	Target	33		undetermined	40
G:\part 1_1.sdm-Result Data.txt	E10	LINC01468	Target	33		undetermined	40
G:\part 1_1.sdm-Result Data.txt	D9	LINC01468	Target	32		36.43396	36.434
G:\part 1_1.sdm-Result Data.txt	D10	LINC01468	Target	32		undetermined	40
G:\part 1_1.sdm-Result Data.txt	C9	LINC01468	Target	31		undetermined	40
G:\part 1_1.sdm-Result Data.txt	C10	LINC01468	Target	31		undetermined	40
G:\part 1_1.sdm-Result Data.txt	B9	LINC01468	Target	30		undetermined	40
G:\part 1_1.sdm-Result Data.txt	B10	LINC01468	Target	30		undetermined	40
G:\part 1_2.sdm-Result Data.txt	B3	LINC01230	Target	10		28.294037	28.294
G:\part 1_2.sdm-Result Data.txt	F3	LINC01230	Target	10		28.469648	28.4696
G:\part 1_1.sdm-Result Data.txt	A9	LINC01468	Target	37		37.195015	37.195
G:\part 1_1.sdm-Result Data.txt	A10	LINC01468	Target	37		36.92186	36.9219
G:\part 1_2.sdm-Result Data.txt	C3	LINC01230	Target	11		29.043102	29.0431
G:\part 1_2.sdm-Result Data.txt	G3	LINC01230	Target	11		29.206125	29.2061
G:\part 1_1.sdm-Result Data.txt	H9	LINC01468	Target	36		undetermined	40
G:\part 1_1.sdm-Result Data.txt	H10	LINC01468	Target	36		undetermined	40
G:\part 1_2.sdm-Result Data.txt	D3	LINC01230	Target	12		28.732082	28.7321
G:\part 1_2.sdm-Result Data.txt	H3	LINC01230	Target	12		28.752594	28.7526
G:\part 1_1.sdm-Result Data.txt	G9	LINC01468	Target	35		undetermined	40
G:\part 1_1.sdm-Result Data.txt	G10	LINC01468	Target	35		36.966003	36.966
G:\part 1_1.sdm-Result Data.txt	A5	LINC01230	Target	13		28.961454	28.9615
G:\part 1_1.sdm-Result Data.txt	A6	LINC01230	Target	13		28.920033	28.92
G:\part 1_1.sdm-Result Data.txt	F9	LINC01468	Target	34		undetermined	40
G:\part 1_1.sdm-Result Data.txt	F10	LINC01468	Target	34		undetermined	40
G:\part 1_1.sdm-Result Data.txt	B5	LINC01230	Target	14		30.57133	30.5713
G:\part 1_1.sdm-Result Data.txt	B6	LINC01230	Target	14		30.302486	30.3025
G:\part 1_1.sdm-Result Data.txt	H7	LINC01315	Target	28		35.091457	35.0915
G:\part 1_1.sdm-Result Data.txt	H8	LINC01315	Target	28		37.46055	37.4605
G:\part 1_1.sdm-Result Data.txt	A7	LINC01315	Target	29		34.33318	34.3332
G:\part 1_1.sdm-Result Data.txt	A8	LINC01315	Target	29		33.50038	33.5004
G:\part 1_1.sdm-Result Data.txt	F7	LINC01315	Target	26		undetermined	40
G:\part 1_1.sdm-Result Data.txt	F8	LINC01315	Target	26		undetermined	40
G:\part 1_1.sdm-Result Data.txt	G7	LINC01315	Target	27		35.614017	35.614
G:\part 1_1.sdm-Result Data.txt	G8	LINC01315	Target	27		34.525723	34.5257
G:\part 1_1.sdm-Result Data.txt	D7	LINC01315	Target	24		33.168316	33.1683
G:\part 1_1.sdm-Result Data.txt	D8	LINC01315	Target	24		32.57917	32.5792
G:\part 1_2.sdm-Result Data.txt	F3	FAM3D-AS1	Target	74		undetermined	40
G:\part 1_2.sdm-Result Data.txt	F4	FAM3D-AS1	Target	74		37.309044	37.309
G:\part 1_1.sdm-Result Data.txt	E7	LINC01315	Target	25		35.573917	35.5739
G:\part 1_1.sdm-Result Data.txt	E8	LINC01315	Target	25		35.673336	35.6733
G:\part 1_2.sdm-Result Data.txt	G3	FAM3D-AS1	Target	75		undetermined	40
G:\part 1_2.sdm-Result Data.txt	G4	FAM3D-AS1	Target	75		undetermined	40
G:\part 1_1.sdm-Result Data.txt	B7	LINC01315	Target	22		undetermined	40
G:\part 1_1.sdm-Result Data.txt	B8	LINC01315	Target	22		35.297928	35.2979
G:\part 1_2.sdm-Result Data.txt	D3	FAM3D-AS1	Target	72		undetermined	40
G:\part 1_2.sdm-Result Data.txt	D4	FAM3D-AS1	Target	72		undetermined	40
G:\part 1_1.sdm-Result Data.txt	C7	LINC01315	Target	23		32.90457	32.9046
G:\part 1_1.sdm-Result Data.txt	C8	LINC01315	Target	23		34.298195	34.2982
G:\part 1_2.sdm-Result Data.txt	E3	FAM3D-AS1	Target	73		38.351845	38.3518
G:\part 1_2.sdm-Result Data.txt	E4	FAM3D-AS1	Target	73		37.230663	37.2307
G:\part 1_1.sdm-Result Data.txt	H7	LINC01315	Target	20		32.18277	32.1828
G:\part 1_1.sdm-Result Data.txt	H8	LINC01315	Target	20		32.596397	32.5964
G:\part 1_2.sdm-Result Data.txt	B3	FAM3D-AS1	Target	78		undetermined	40
G:\part 1_2.sdm-Result Data.txt	B4	FAM3D-AS1	Target	78		38.41103	38.411
G:\part 1_1.sdm-Result Data.txt	A7	LINC01315	Target	21		34.345383	34.3454
G:\part 1_1.sdm-Result Data.txt	A8	LINC01315	Target	21		35.914978	35.915
G:\part 1_2.sdm-Result Data.txt	C3	FAM3D-AS1	Target	79		undetermined	40
G:\part 1_2.sdm-Result Data.txt	C4	FAM3D-AS1	Target	79		undetermined	40
G:\part 1_2.sdm-Result Data.txt	H3	FAM3D-AS1	Target	76		undetermined	40
G:\part 1_2.sdm-Result Data.txt	H4	FAM3D-AS1	Target	76		undetermined	40
G:\part 1_2.sdm-Result Data.txt	A3	FAM3D-AS1	Target	77		undetermined	40
G:\part 1_2.sdm-Result Data.txt	A4	FAM3D-AS1	Target	77		undetermined	40
G:\part 1_1.sdm-Result Data.txt	D1	FAM3D-AS1	Target	4		39.038464	39.0385
G:\part 1_1.sdm-Result Data.txt	H1	FAM3D-AS1	Target	4		undetermined	40
G:\part 1_1.sdm-Result Data.txt	C1	FAM3D-AS1	Target	3		37.72543	37.7254
G:\part 1_1.sdm-Result Data.txt	G1	FAM3D-AS1	Target	3		37.05454	37.0545
G:\part 1_1.sdm-Result Data.txt	B1	FAM3D-AS1	Target	2		38.072735	38.0727
G:\part 1_1.sdm-Result Data.txt	F1	FAM3D-AS1	Target	2		undetermined	40
G:\part 1_1.sdm-Result Data.txt	A1	FAM3D-AS1	Target	1		undetermined	40
G:\part 1_1.sdm-Result Data.txt	E1	FAM3D-AS1	Target	1		undetermined	40
G:\part 1_1.sdm-Result Data.txt	H9	LINC01468	Target	28		38.01416	38.0142
G:\part 1_1.sdm-Result Data.txt	H10	LINC01468	Target	28		36.961674	36.9617
G:\part 1_2.sdm-Result Data.txt	C3	FAM3D-AS1	Target	71		38.51077	38.5108
G:\part 1_2.sdm-Result Data.txt	C4	FAM3D-AS1	Target	71		38.320835	38.3208
G:\part 1_2.sdm-Result Data.txt	H3	FAM3D-AS1	Target	71		38.68096	38.681
G:\part 1_2.sdm-Result Data.txt	H4	FAM3D-AS1	Target	71		undetermined	40
G:\part 1_1.sdm-Result Data.txt	G9	LINC01468	Target	27		undetermined	40
G:\part 1_1.sdm-Result Data.txt	G10	LINC01468	Target	27		undetermined	40
G:\part 1_2.sdm-Result Data.txt	B3	FAM3D-AS1	Target	70		37.178993	37.179
G:\part 1_2.sdm-Result Data.txt	B4	FAM3D-AS1	Target	70		undetermined	40
G:\part 1_1.sdm-Result Data.txt	A9	LINC01468	Target	29		undetermined	40
G:\part 1_1.sdm-Result Data.txt	A10	LINC01468	Target	29		undetermined	40
G:\part 1_1.sdm-Result Data.txt	D9	LINC01468	Target	24		36.108566	36.1086
G:\part 1_1.sdm-Result Data.txt	D10	LINC01468	Target	24		35.307453	35.3075
G:\part 1_1.sdm-Result Data.txt	C9	LINC01468	Target	23		undetermined	40
G:\part 1_1.sdm-Result Data.txt	C10	LINC01468	Target	23		36.591465	36.5915
G:\part 1_1.sdm-Result Data.txt	F9	LINC01468	Target	26		undetermined	40
G:\part 1_1.sdm-Result Data.txt	F10	LINC01468	Target	26		undetermined	40
G:\part 1_1.sdm-Result Data.txt	E9	LINC01468	Target	25		undetermined	40
G:\part 1_1.sdm-Result Data.txt	E10	LINC01468	Target	25		39.78912	39.7891
G:\part 1_1.sdm-Result Data.txt	H9	LINC01468	Target	20		undetermined	40
G:\part 1_1.sdm-Result Data.txt	H10	LINC01468	Target	20		undetermined	40
G:\part 1_1.sdm-Result Data.txt	B9	LINC01468	Target	22		undetermined	40
G:\part 1_1.sdm-Result Data.txt	B10	LINC01468	Target	22		undetermined	40
G:\part 1_1.sdm-Result Data.txt	A9	LINC01468	Target	21		undetermined	40
G:\part 1_1.sdm-Result Data.txt	A10	LINC01468	Target	21		36.45909	36.4591
G:\part 1_2.sdm-Result Data.txt	A3	FAM3D-AS1	Target	69		undetermined	40
G:\part 1_2.sdm-Result Data.txt	A4	FAM3D-AS1	Target	69		38.54328	38.5433
G:\part 1_1.sdm-Result Data.txt	A7	LINC01315	Target	37		37.136612	37.1366
G:\part 1_1.sdm-Result Data.txt	A8	LINC01315	Target	37		undetermined	40
G:\part 1_1.sdm-Result Data.txt	B7	LINC01315	Target	38		undetermined	40
G:\part 1_1.sdm-Result Data.txt	B8	LINC01315	Target	38		37.11561	37.1156
G:\part 1_1.sdm-Result Data.txt	C7	LINC01315	Target	39		35.384304	35.3843
G:\part 1_1.sdm-Result Data.txt	C8	LINC01315	Target	39		undetermined	40
G:\part 1_2.sdm-Result Data.txt	A3	FAM3D-AS1	Target	61		37.47774	37.4777
G:\part 1_2.sdm-Result Data.txt	A4	FAM3D-AS1	Target	61		undetermined	40
G:\part 1_1.sdm-Result Data.txt	E7	LINC01315	Target	33		38.158867	38.1589
G:\part 1_1.sdm-Result Data.txt	E8	LINC01315	Target	33		undetermined	40
G:\part 1_2.sdm-Result Data.txt	B3	FAM3D-AS1	Target	62		37.788704	37.7887
G:\part 1_2.sdm-Result Data.txt	B4	FAM3D-AS1	Target	62		undetermined	40
G:\part 1_1.sdm-Result Data.txt	F7	LINC01315	Target	34		undetermined	40
G:\part 1_1.sdm-Result Data.txt	F8	LINC01315	Target	34		35.208523	35.2085
G:\part 1_2.sdm-Result Data.txt	C3	FAM3D-AS1	Target	63		undetermined	40
G:\part 1_2.sdm-Result Data.txt	C4	FAM3D-AS1	Target	63		undetermined	40
G:\part 1_1.sdm-Result Data.txt	G7	LINC01315	Target	35		34.96118	34.9612
G:\part 1_1.sdm-Result Data.txt	G8	LINC01315	Target	35		35.142757	35.1428
G:\part 1_2.sdm-Result Data.txt	D3	FAM3D-AS1	Target	64		undetermined	40
G:\part 1_2.sdm-Result Data.txt	D4	FAM3D-AS1	Target	64		37.459152	37.4592
G:\part 1_1.sdm-Result Data.txt	H7	LINC01315	Target	36		35.987	35.987
G:\part 1_1.sdm-Result Data.txt	H8	LINC01315	Target	36		35.44021	35.4402
G:\part 1_2.sdm-Result Data.txt	E3	FAM3D-AS1	Target	65		undetermined	40
G:\part 1_2.sdm-Result Data.txt	E4	FAM3D-AS1	Target	65		37.258183	37.2582
G:\part 1_2.sdm-Result Data.txt	F3	FAM3D-AS1	Target	66		undetermined	40
G:\part 1_2.sdm-Result Data.txt	F4	FAM3D-AS1	Target	66		undetermined	40
G:\part 1_1.sdm-Result Data.txt	B7	LINC01315	Target	30		32.28319	32.2832
G:\part 1_1.sdm-Result Data.txt	B8	LINC01315	Target	30		32.406857	32.4069
G:\part 1_2.sdm-Result Data.txt	G3	FAM3D-AS1	Target	67		37.73521	37.7352
G:\part 1_2.sdm-Result Data.txt	G4	FAM3D-AS1	Target	67		36.45507	36.4551
G:\part 1_1.sdm-Result Data.txt	C7	LINC01315	Target	31		35.760155	35.7602
G:\part 1_1.sdm-Result Data.txt	C8	LINC01315	Target	31		36.596382	36.5964
G:\part 1_2.sdm-Result Data.txt	H3	FAM3D-AS1	Target	68		37.102352	37.1024
G:\part 1_2.sdm-Result Data.txt	H4	FAM3D-AS1	Target	68		38.629498	38.6295
G:\part 1_1.sdm-Result Data.txt	D7	LINC01315	Target	32		35.924812	35.9248
G:\part 1_1.sdm-Result Data.txt	D8	LINC01315	Target	32		36.937233	36.9372
G:\part 1_1.sdm-Result Data.txt	G9	LINC01468	Target	19		undetermined	40
G:\part 1_1.sdm-Result Data.txt	G10	LINC01468	Target	19		37.670353	37.6704
G:\part 1_1.sdm-Result Data.txt	F9	LINC01468	Target	18		undetermined	40
G:\part 1_1.sdm-Result Data.txt	F10	LINC01468	Target	18		undetermined	40
G:\part 1_1.sdm-Result Data.txt	H3	FAM3D-AS1	Target	60		undetermined	40
G:\part 1_1.sdm-Result Data.txt	H4	FAM3D-AS1	Target	60		undetermined	40
G:\part 1_1.sdm-Result Data.txt	E9	LINC01468	Target	17		undetermined	40
G:\part 1_1.sdm-Result Data.txt	E10	LINC01468	Target	17		undetermined	40
G:\part 1_1.sdm-Result Data.txt	D9	LINC01468	Target	16		undetermined	40
G:\part 1_1.sdm-Result Data.txt	D10	LINC01468	Target	16		undetermined	40
G:\part 1_1.sdm-Result Data.txt	C9	LINC01468	Target	15		37.360325	37.3603
G:\part 1_1.sdm-Result Data.txt	C10	LINC01468	Target	15		37.347607	37.3476
G:\part 1_1.sdm-Result Data.txt	B9	LINC01468	Target	14		33.50873	33.5087
G:\part 1_1.sdm-Result Data.txt	B10	LINC01468	Target	14		34.317528	34.3175
G:\part 1_1.sdm-Result Data.txt	A9	LINC01468	Target	13		undetermined	40
G:\part 1_1.sdm-Result Data.txt	A10	LINC01468	Target	13		39.134323	39.1343
G:\part 1_2.sdm-Result Data.txt	D5	LINC01468	Target	12		33.938473	33.9385
G:\part 1_2.sdm-Result Data.txt	H5	LINC01468	Target	12		33.960693	33.9607
G:\part 1_2.sdm-Result Data.txt	C5	LINC01468	Target	11		undetermined	40
G:\part 1_2.sdm-Result Data.txt	G5	LINC01468	Target	11		undetermined	40
G:\part 1_2.sdm-Result Data.txt	B5	LINC01468	Target	10		36.4807	36.4807
G:\part 1_2.sdm-Result Data.txt	F5	LINC01468	Target	10		undetermined	40
G:\part 1_1.sdm-Result Data.txt	A3	FAM3D-AS1	Target	13		36.326885	36.3269
G:\part 1_1.sdm-Result Data.txt	A4	FAM3D-AS1	Target	13		37.772774	37.7728
G:\part 1_2.sdm-Result Data.txt	D1	FAM3D-AS1	Target	12		35.336906	35.3369
G:\part 1_2.sdm-Result Data.txt	H1	FAM3D-AS1	Target	12		35.199635	35.1996
G:\part 1_2.sdm-Result Data.txt	C1	FAM3D-AS1	Target	11		38.48948	38.4895
G:\part 1_2.sdm-Result Data.txt	G1	FAM3D-AS1	Target	11		37.059673	37.0597
G:\part 1_2.sdm-Result Data.txt	B1	FAM3D-AS1	Target	10		36.747696	36.7477
G:\part 1_2.sdm-Result Data.txt	F1	FAM3D-AS1	Target	10		37.331284	37.3313
G:\part 2_3.sdm-Result Data.txt	G9	LINC01468	Target	NTC		undetermined	40
G:\part 2_3.sdm-Result Data.txt	G10	LINC01468	Target	NTC		undetermined	40
G:\part 1_2.sdm-Result Data.txt	G9	LINC01468	Target	91		undetermined	40
G:\part 1_2.sdm-Result Data.txt	G10	LINC01468	Target	91		undetermined	40
G:\part 1_1.sdm-Result Data.txt	G3	FAM3D-AS1	Target	19		33.57217	33.5722
G:\part 1_1.sdm-Result Data.txt	G4	FAM3D-AS1	Target	19		34.642895	34.6429
G:\part 1_2.sdm-Result Data.txt	F9	LINC01468	Target	90		undetermined	40
G:\part 1_2.sdm-Result Data.txt	F10	LINC01468	Target	90		undetermined	40
G:\part 1_1.sdm-Result Data.txt	F3	FAM3D-AS1	Target	18		undetermined	40
G:\part 1_1.sdm-Result Data.txt	F4	FAM3D-AS1	Target	18		undetermined	40
G:\part 1_1.sdm-Result Data.txt	E3	FAM3D-AS1	Target	17		37.59561	37.5956
G:\part 1_1.sdm-Result Data.txt	E4	FAM3D-AS1	Target	17		36.91524	36.9152
G:\part 1_2.sdm-Result Data.txt	H9	LINC01468	Target	92		undetermined	40
G:\part 1_2.sdm-Result Data.txt	H10	LINC01468	Target	92		undetermined	40
G:\part 1_1.sdm-Result Data.txt	D3	FAM3D-AS1	Target	16		undetermined	40
G:\part 1_1.sdm-Result Data.txt	D4	FAM3D-AS1	Target	16		undetermined	40
G:\part 1_2.sdm-Result Data.txt	B9	LINC01468	Target	95		undetermined	40
G:\part 1_2.sdm-Result Data.txt	B10	LINC01468	Target	95		undetermined	40
G:\part 1_1.sdm-Result Data.txt	C3	FAM3D-AS1	Target	15		undetermined	40
G:\part 1_1.sdm-Result Data.txt	C4	FAM3D-AS1	Target	15		37.151947	37.1519
G:\part 1_2.sdm-Result Data.txt	A9	LINC01468	Target	94		37.28657	37.2866
G:\part 1_2.sdm-Result Data.txt	A10	LINC01468	Target	94		undetermined	40
G:\part 1_1.sdm-Result Data.txt	B3	FAM3D-AS1	Target	14		36.536972	36.537
G:\part 1_1.sdm-Result Data.txt	B4	FAM3D-AS1	Target	14		35.929886	35.9299
G:\part 1_2.sdm-Result Data.txt	A9	LINC01468	Target	85		undetermined	40
G:\part 1_2.sdm-Result Data.txt	A10	LINC01468	Target	85		undetermined	40
G:\part 1_2.sdm-Result Data.txt	A9	GAPDH	Selected Control	9		28.622244	28.6222
G:\part 1_2.sdm-Result Data.txt	E9	GAPDH	Selected Control	9		28.765095	28.7651
G:\part 1_2.sdm-Result Data.txt	B9	LINC01468	Target	86		undetermined	40
G:\part 1_2.sdm-Result Data.txt	B10	LINC01468	Target	86		undetermined	40
G:\part 1_2.sdm-Result Data.txt	D9	GAPDH	Selected Control	8		30.106438	30.1064
G:\part 1_2.sdm-Result Data.txt	H9	GAPDH	Selected Control	8		29.943464	29.9435
G:\part 1_2.sdm-Result Data.txt	C9	GAPDH	Selected Control	7		32.15018	32.1502
G:\part 1_2.sdm-Result Data.txt	G9	GAPDH	Selected Control	7		31.772491	31.7725
G:\part 1_2.sdm-Result Data.txt	C9	LINC01468	Target	87		undetermined	40
G:\part 1_2.sdm-Result Data.txt	C10	LINC01468	Target	87		undetermined	40
G:\part 1_2.sdm-Result Data.txt	B9	GAPDH	Selected Control	6		28.2361	28.2361
G:\part 1_2.sdm-Result Data.txt	F9	GAPDH	Selected Control	6		28.250113	28.2501
G:\part 1_2.sdm-Result Data.txt	D9	LINC01468	Target	88		undetermined	40
G:\part 1_2.sdm-Result Data.txt	D10	LINC01468	Target	88		undetermined	40
G:\part 1_2.sdm-Result Data.txt	A9	GAPDH	Selected Control	5		32.931843	32.9318
G:\part 1_2.sdm-Result Data.txt	E9	GAPDH	Selected Control	5		33.268555	33.2686
G:\part 1_2.sdm-Result Data.txt	E9	LINC01468	Target	89		37.377754	37.3778
G:\part 1_2.sdm-Result Data.txt	E10	LINC01468	Target	89		undetermined	40
G:\part 1_1.sdm-Result Data.txt	D9	GAPDH	Selected Control	4		31.104492	31.1045
G:\part 1_1.sdm-Result Data.txt	H9	GAPDH	Selected Control	4		30.87121	30.8712
G:\part 1_1.sdm-Result Data.txt	C9	GAPDH	Selected Control	3		27.598673	27.5987
G:\part 1_1.sdm-Result Data.txt	G9	GAPDH	Selected Control	3		27.885225	27.8852
G:\part 1_1.sdm-Result Data.txt	B9	GAPDH	Selected Control	2		30.163105	30.1631
G:\part 1_1.sdm-Result Data.txt	F9	GAPDH	Selected Control	2		30.19088	30.1909
G:\part 1_1.sdm-Result Data.txt	A9	GAPDH	Selected Control	1		30.042004	30.042
G:\part 1_1.sdm-Result Data.txt	E9	GAPDH	Selected Control	1		30.367447	30.3674
G:\part 1_2.sdm-Result Data.txt	B1	FAM3D-AS1	Target	6		37.466305	37.4663
G:\part 1_2.sdm-Result Data.txt	F1	FAM3D-AS1	Target	6		undetermined	40
G:\part 1_2.sdm-Result Data.txt	A1	FAM3D-AS1	Target	5		undetermined	40
G:\part 1_2.sdm-Result Data.txt	E1	FAM3D-AS1	Target	5		undetermined	40
G:\part 1_2.sdm-Result Data.txt	B4	LINC01315	Target	10		34.17265	34.1726
G:\part 1_2.sdm-Result Data.txt	F4	LINC01315	Target	10		34.66666	34.6667
G:\part 1_2.sdm-Result Data.txt	D1	FAM3D-AS1	Target	8		38.57975	38.5797
G:\part 1_2.sdm-Result Data.txt	H1	FAM3D-AS1	Target	8		undetermined	40
G:\part 1_2.sdm-Result Data.txt	C1	FAM3D-AS1	Target	7		undetermined	40
G:\part 1_2.sdm-Result Data.txt	G1	FAM3D-AS1	Target	7		undetermined	40
G:\part 1_2.sdm-Result Data.txt	D4	LINC01315	Target	12		31.757977	31.758
G:\part 1_2.sdm-Result Data.txt	H4	LINC01315	Target	12		32.169334	32.1693
G:\part 1_2.sdm-Result Data.txt	C4	LINC01315	Target	11		33.01212	33.0121
G:\part 1_2.sdm-Result Data.txt	G4	LINC01315	Target	11		33.85464	33.8546
G:\part 1_2.sdm-Result Data.txt	A1	FAM3D-AS1	Target	9		37.680485	37.6805
G:\part 1_2.sdm-Result Data.txt	E1	FAM3D-AS1	Target	9		undetermined	40
G:\part 1_1.sdm-Result Data.txt	B7	LINC01315	Target	14		31.763262	31.7633
G:\part 1_1.sdm-Result Data.txt	B8	LINC01315	Target	14		31.51893	31.5189
G:\part 1_1.sdm-Result Data.txt	A7	LINC01315	Target	13		35.031174	35.0312
G:\part 1_1.sdm-Result Data.txt	A8	LINC01315	Target	13		33.36566	33.3657
G:\part 1_2.sdm-Result Data.txt	D9	LINC01468	Target	80		undetermined	40
G:\part 1_2.sdm-Result Data.txt	D10	LINC01468	Target	80		undetermined	40
G:\part 1_1.sdm-Result Data.txt	D7	LINC01315	Target	16		34.793602	34.7936
G:\part 1_1.sdm-Result Data.txt	D8	LINC01315	Target	16		34.803467	34.8035
G:\part 1_1.sdm-Result Data.txt	C7	LINC01315	Target	15		33.32943	33.3294
G:\part 1_1.sdm-Result Data.txt	C8	LINC01315	Target	15		33.834564	33.8346
G:\part 1_1.sdm-Result Data.txt	F7	LINC01315	Target	18		undetermined	40
G:\part 1_1.sdm-Result Data.txt	F8	LINC01315	Target	18		undetermined	40
G:\part 1_1.sdm-Result Data.txt	E7	LINC01315	Target	17		33.374477	33.3745
G:\part 1_1.sdm-Result Data.txt	E8	LINC01315	Target	17		33.438118	33.4381
G:\part 1_2.sdm-Result Data.txt	H9	LINC01468	Target	84		undetermined	40
G:\part 1_2.sdm-Result Data.txt	H10	LINC01468	Target	84		undetermined	40
G:\part 2_3.sdm-Result Data.txt	H9	LINC01468	Target	121powt		undetermined	40
G:\part 2_3.sdm-Result Data.txt	H10	LINC01468	Target	121powt		undetermined	40
G:\part 1_2.sdm-Result Data.txt	G9	LINC01468	Target	83		undetermined	40
G:\part 1_2.sdm-Result Data.txt	G10	LINC01468	Target	83		undetermined	40
G:\part 1_1.sdm-Result Data.txt	G7	LINC01315	Target	19		31.120296	31.1203
G:\part 1_1.sdm-Result Data.txt	G8	LINC01315	Target	19		31.157482	31.1575
G:\part 1_2.sdm-Result Data.txt	F9	LINC01468	Target	82		undetermined	40
G:\part 1_2.sdm-Result Data.txt	F10	LINC01468	Target	82		undetermined	40
G:\part 1_2.sdm-Result Data.txt	E9	LINC01468	Target	81		undetermined	40
G:\part 1_2.sdm-Result Data.txt	E10	LINC01468	Target	81		undetermined	40
G:\part 1_2.sdm-Result Data.txt	H9	LINC01468	Target	76		undetermined	40
G:\part 1_2.sdm-Result Data.txt	H10	LINC01468	Target	76		undetermined	40
G:\part 1_2.sdm-Result Data.txt	A9	LINC01468	Target	77		undetermined	40
G:\part 1_2.sdm-Result Data.txt	A10	LINC01468	Target	77		undetermined	40
G:\part 1_2.sdm-Result Data.txt	F9	LINC01468	Target	74		undetermined	40
G:\part 1_2.sdm-Result Data.txt	F10	LINC01468	Target	74		undetermined	40
G:\part 1_2.sdm-Result Data.txt	G9	LINC01468	Target	75		undetermined	40
G:\part 1_2.sdm-Result Data.txt	G10	LINC01468	Target	75		undetermined	40
G:\part 1_2.sdm-Result Data.txt	B9	LINC01468	Target	78		undetermined	40
G:\part 1_2.sdm-Result Data.txt	B10	LINC01468	Target	78		undetermined	40
G:\part 1_2.sdm-Result Data.txt	C9	LINC01468	Target	79		undetermined	40
G:\part 1_2.sdm-Result Data.txt	C10	LINC01468	Target	79		undetermined	40
G:\part 1_1.sdm-Result Data.txt	C3	FAM3D-AS1	Target	31		undetermined	40
G:\part 1_1.sdm-Result Data.txt	C4	FAM3D-AS1	Target	31		undetermined	40
G:\part 1_1.sdm-Result Data.txt	B3	FAM3D-AS1	Target	30		37.548054	37.5481
G:\part 1_1.sdm-Result Data.txt	B4	FAM3D-AS1	Target	30		35.841167	35.8412
G:\part 1_1.sdm-Result Data.txt	G3	FAM3D-AS1	Target	35		undetermined	40
G:\part 1_1.sdm-Result Data.txt	G4	FAM3D-AS1	Target	35		undetermined	40
G:\part 1_1.sdm-Result Data.txt	F3	FAM3D-AS1	Target	34		36.768036	36.768
G:\part 1_1.sdm-Result Data.txt	F4	FAM3D-AS1	Target	34		undetermined	40
G:\part 1_1.sdm-Result Data.txt	E3	FAM3D-AS1	Target	33		undetermined	40
G:\part 1_1.sdm-Result Data.txt	E4	FAM3D-AS1	Target	33		undetermined	40
G:\part 1_1.sdm-Result Data.txt	D3	FAM3D-AS1	Target	32		undetermined	40
G:\part 1_1.sdm-Result Data.txt	D4	FAM3D-AS1	Target	32		undetermined	40
G:\part 1_2.sdm-Result Data.txt	C9	LINC01468	Target	71		undetermined	40
G:\part 1_2.sdm-Result Data.txt	C10	LINC01468	Target	71		undetermined	40
G:\part 1_2.sdm-Result Data.txt	H9	LINC01468	Target	71		undetermined	40
G:\part 1_2.sdm-Result Data.txt	H10	LINC01468	Target	71		undetermined	40
G:\part 1_1.sdm-Result Data.txt	C3	FAM3D-AS1	Target	39		undetermined	40
G:\part 1_1.sdm-Result Data.txt	C4	FAM3D-AS1	Target	39		undetermined	40
G:\part 1_2.sdm-Result Data.txt	B9	LINC01468	Target	70		37.664864	37.6649
G:\part 1_2.sdm-Result Data.txt	B10	LINC01468	Target	70		undetermined	40
G:\part 1_1.sdm-Result Data.txt	B3	FAM3D-AS1	Target	38		undetermined	40
G:\part 1_1.sdm-Result Data.txt	B4	FAM3D-AS1	Target	38		undetermined	40
G:\part 1_2.sdm-Result Data.txt	E9	LINC01468	Target	73		undetermined	40
G:\part 1_2.sdm-Result Data.txt	E10	LINC01468	Target	73		undetermined	40
G:\part 1_1.sdm-Result Data.txt	A3	FAM3D-AS1	Target	37		undetermined	40
G:\part 1_1.sdm-Result Data.txt	A4	FAM3D-AS1	Target	37		undetermined	40
G:\part 1_2.sdm-Result Data.txt	D9	LINC01468	Target	72		undetermined	40
G:\part 1_2.sdm-Result Data.txt	D10	LINC01468	Target	72		undetermined	40
G:\part 1_1.sdm-Result Data.txt	H3	FAM3D-AS1	Target	36		undetermined	40
G:\part 1_1.sdm-Result Data.txt	H4	FAM3D-AS1	Target	36		undetermined	40
G:\part 1_2.sdm-Result Data.txt	G9	LINC01468	Target	67		undetermined	40
G:\part 1_2.sdm-Result Data.txt	G10	LINC01468	Target	67		undetermined	40
G:\part 1_2.sdm-Result Data.txt	H9	LINC01468	Target	68		36.497776	36.4978
G:\part 1_2.sdm-Result Data.txt	H10	LINC01468	Target	68		36.385967	36.386
G:\part 1_2.sdm-Result Data.txt	A9	LINC01468	Target	69		undetermined	40
G:\part 1_2.sdm-Result Data.txt	A10	LINC01468	Target	69		undetermined	40
G:\part 1_2.sdm-Result Data.txt	C9	LINC01468	Target	63		undetermined	40
G:\part 1_2.sdm-Result Data.txt	C10	LINC01468	Target	63		undetermined	40
G:\part 1_2.sdm-Result Data.txt	D9	LINC01468	Target	64		undetermined	40
G:\part 1_2.sdm-Result Data.txt	D10	LINC01468	Target	64		undetermined	40
G:\part 1_2.sdm-Result Data.txt	E9	LINC01468	Target	65		37.346462	37.3465
G:\part 1_2.sdm-Result Data.txt	E10	LINC01468	Target	65		undetermined	40
G:\part 1_2.sdm-Result Data.txt	F9	LINC01468	Target	66		undetermined	40
G:\part 1_2.sdm-Result Data.txt	F10	LINC01468	Target	66		undetermined	40
G:\part 1_1.sdm-Result Data.txt	H3	FAM3D-AS1	Target	20		34.97632	34.9763
G:\part 1_1.sdm-Result Data.txt	H4	FAM3D-AS1	Target	20		34.851883	34.8519
G:\part 1_1.sdm-Result Data.txt	B3	FAM3D-AS1	Target	22		undetermined	40
G:\part 1_1.sdm-Result Data.txt	B4	FAM3D-AS1	Target	22		undetermined	40
G:\part 1_1.sdm-Result Data.txt	A3	FAM3D-AS1	Target	21		38.866108	38.8661
G:\part 1_1.sdm-Result Data.txt	A4	FAM3D-AS1	Target	21		38.43626	38.4363
G:\part 1_1.sdm-Result Data.txt	D3	FAM3D-AS1	Target	24		34.540085	34.5401
G:\part 1_1.sdm-Result Data.txt	D4	FAM3D-AS1	Target	24		35.076233	35.0762
G:\part 1_1.sdm-Result Data.txt	C3	FAM3D-AS1	Target	23		undetermined	40
G:\part 1_1.sdm-Result Data.txt	C4	FAM3D-AS1	Target	23		37.795452	37.7955
G:\part 1_2.sdm-Result Data.txt	B9	LINC01468	Target	62		undetermined	40
G:\part 1_2.sdm-Result Data.txt	B10	LINC01468	Target	62		undetermined	40
G:\part 1_1.sdm-Result Data.txt	F3	FAM3D-AS1	Target	26		undetermined	40
G:\part 1_1.sdm-Result Data.txt	F4	FAM3D-AS1	Target	26		undetermined	40
G:\part 1_2.sdm-Result Data.txt	A9	LINC01468	Target	61		undetermined	40
G:\part 1_2.sdm-Result Data.txt	A10	LINC01468	Target	61		undetermined	40
G:\part 1_1.sdm-Result Data.txt	E3	FAM3D-AS1	Target	25		undetermined	40
G:\part 1_1.sdm-Result Data.txt	E4	FAM3D-AS1	Target	25		38.474674	38.4747
G:\part 1_1.sdm-Result Data.txt	H9	LINC01468	Target	60		undetermined	40
G:\part 1_1.sdm-Result Data.txt	H10	LINC01468	Target	60		undetermined	40
G:\part 1_1.sdm-Result Data.txt	H3	FAM3D-AS1	Target	28		undetermined	40
G:\part 1_1.sdm-Result Data.txt	H4	FAM3D-AS1	Target	28		undetermined	40
G:\part 1_1.sdm-Result Data.txt	G3	FAM3D-AS1	Target	27		undetermined	40
G:\part 1_1.sdm-Result Data.txt	G4	FAM3D-AS1	Target	27		37.643486	37.6435
G:\part 1_1.sdm-Result Data.txt	A3	FAM3D-AS1	Target	29		35.600964	35.601
G:\part 1_1.sdm-Result Data.txt	A4	FAM3D-AS1	Target	29		35.46763	35.4676
G:\part 1_1.sdm-Result Data.txt	F9	LINC01468	Target	58		34.933228	34.9332
G:\part 1_1.sdm-Result Data.txt	F10	LINC01468	Target	58		undetermined	40
G:\part 1_1.sdm-Result Data.txt	G9	LINC01468	Target	59		undetermined	40
G:\part 1_1.sdm-Result Data.txt	G10	LINC01468	Target	59		36.50792	36.5079
G:\part 1_1.sdm-Result Data.txt	D9	LINC01468	Target	56		undetermined	40
G:\part 1_1.sdm-Result Data.txt	D10	LINC01468	Target	56		undetermined	40
G:\part 1_1.sdm-Result Data.txt	E9	LINC01468	Target	57		undetermined	40
G:\part 1_1.sdm-Result Data.txt	E10	LINC01468	Target	57		undetermined	40
G:\part 1_1.sdm-Result Data.txt	B9	LINC01468	Target	54		35.626404	35.6264
G:\part 1_1.sdm-Result Data.txt	B10	LINC01468	Target	54		35.518776	35.5188
G:\part 1_1.sdm-Result Data.txt	C9	LINC01468	Target	55		36.42407	36.4241
G:\part 1_1.sdm-Result Data.txt	C10	LINC01468	Target	55		undetermined	40
G:\part 1_1.sdm-Result Data.txt	H9	LINC01468	Target	52		38.87227	38.8723
G:\part 1_1.sdm-Result Data.txt	H10	LINC01468	Target	52		undetermined	40
G:\part 1_1.sdm-Result Data.txt	A9	LINC01468	Target	53		undetermined	40
G:\part 1_1.sdm-Result Data.txt	A10	LINC01468	Target	53		undetermined	40
G:\part 1_2.sdm-Result Data.txt	F5	LINC01230	Target	90		26.770473	26.7705
G:\part 1_2.sdm-Result Data.txt	F6	LINC01230	Target	90		26.588892	26.5889
G:\part 1_2.sdm-Result Data.txt	A5	LINC01230	Target	94		25.197918	25.1979
G:\part 1_2.sdm-Result Data.txt	A6	LINC01230	Target	94		25.251383	25.2514
G:\part 1_2.sdm-Result Data.txt	G5	LINC01230	Target	91		28.414492	28.4145
G:\part 1_2.sdm-Result Data.txt	G6	LINC01230	Target	91		28.616564	28.6166
G:\part 1_2.sdm-Result Data.txt	H5	LINC01230	Target	92		27.454056	27.4541
G:\part 1_2.sdm-Result Data.txt	H6	LINC01230	Target	92		27.441599	27.4416
G:\part 1_2.sdm-Result Data.txt	D5	LINC01230	Target	98		29.794977	29.795
G:\part 1_2.sdm-Result Data.txt	D6	LINC01230	Target	98		29.600212	29.6002
G:\part 1_2.sdm-Result Data.txt	B5	LINC01230	Target	95		28.529255	28.5293
G:\part 1_2.sdm-Result Data.txt	B6	LINC01230	Target	95		28.67196	28.672
G:\part 1_2.sdm-Result Data.txt	C5	LINC01230	Target	96		26.494232	26.4942
G:\part 1_2.sdm-Result Data.txt	C6	LINC01230	Target	96		26.363104	26.3631
G:\part 1_2.sdm-Result Data.txt	E5	LINC01230	Target	99		25.756823	25.7568
G:\part 1_2.sdm-Result Data.txt	E6	LINC01230	Target	99		25.694462	25.6945
G:\part 1_2.sdm-Result Data.txt	D5	LINC01230	Target	80		26.544506	26.5445
G:\part 1_2.sdm-Result Data.txt	D6	LINC01230	Target	80		26.544724	26.5447
G:\part 1_2.sdm-Result Data.txt	E5	LINC01230	Target	81		28.331566	28.3316
G:\part 1_2.sdm-Result Data.txt	E6	LINC01230	Target	81		28.153515	28.1535
G:\part 1_2.sdm-Result Data.txt	F5	LINC01230	Target	82		29.503242	29.5032
G:\part 1_2.sdm-Result Data.txt	F6	LINC01230	Target	82		29.5892	29.5892
G:\part 1_2.sdm-Result Data.txt	G5	LINC01230	Target	83		27.355715	27.3557
G:\part 1_2.sdm-Result Data.txt	G6	LINC01230	Target	83		27.530022	27.53
G:\part 2_3.sdm-Result Data.txt	H7	LINC01315	Target	121powt		undetermined	40
G:\part 2_3.sdm-Result Data.txt	H8	LINC01315	Target	121powt		37.95474	37.9547
G:\part 1_2.sdm-Result Data.txt	D5	LINC01230	Target	88		27.959166	27.9592
G:\part 1_2.sdm-Result Data.txt	D6	LINC01230	Target	88		27.817467	27.8175
G:\part 1_2.sdm-Result Data.txt	E5	LINC01230	Target	89		28.778751	28.7788
G:\part 1_2.sdm-Result Data.txt	E6	LINC01230	Target	89		28.660824	28.6608
G:\part 1_2.sdm-Result Data.txt	H5	LINC01230	Target	84		26.39527	26.3953
G:\part 1_2.sdm-Result Data.txt	H6	LINC01230	Target	84		26.38851	26.3885
G:\part 1_2.sdm-Result Data.txt	A5	LINC01230	Target	85		25.43828	25.4383
G:\part 1_2.sdm-Result Data.txt	A6	LINC01230	Target	85		25.4457	25.4457
G:\part 1_2.sdm-Result Data.txt	B5	LINC01230	Target	86		27.143398	27.1434
G:\part 1_2.sdm-Result Data.txt	B6	LINC01230	Target	86		27.176249	27.1762
G:\part 1_2.sdm-Result Data.txt	C5	LINC01230	Target	87		27.202087	27.2021
G:\part 1_2.sdm-Result Data.txt	C6	LINC01230	Target	87		27.17202	27.172
G:\part 1_2.sdm-Result Data.txt	C5	LINC01230	Target	71		25.784626	25.7846
G:\part 1_2.sdm-Result Data.txt	C6	LINC01230	Target	71		25.75117	25.7512
G:\part 1_2.sdm-Result Data.txt	H5	LINC01230	Target	71		25.888903	25.8889
G:\part 1_2.sdm-Result Data.txt	H6	LINC01230	Target	71		25.78515	25.7852
G:\part 1_2.sdm-Result Data.txt	D5	LINC01230	Target	72		28.914867	28.9149
G:\part 1_2.sdm-Result Data.txt	D6	LINC01230	Target	72		29.175722	29.1757
G:\part 1_2.sdm-Result Data.txt	B5	LINC01230	Target	70		26.769983	26.77
G:\part 1_2.sdm-Result Data.txt	B6	LINC01230	Target	70		26.73255	26.7325
G:\part 1_2.sdm-Result Data.txt	C5	LINC01230	Target	79		28.362638	28.3626
G:\part 1_2.sdm-Result Data.txt	C6	LINC01230	Target	79		28.433893	28.4339
G:\part 1_2.sdm-Result Data.txt	A5	LINC01230	Target	77		26.520262	26.5203
G:\part 1_2.sdm-Result Data.txt	A6	LINC01230	Target	77		26.555452	26.5555
G:\part 1_2.sdm-Result Data.txt	B5	LINC01230	Target	78		27.615082	27.6151
G:\part 1_2.sdm-Result Data.txt	B6	LINC01230	Target	78		27.54878	27.5488
G:\part 1_2.sdm-Result Data.txt	G5	LINC01230	Target	75		26.295267	26.2953
G:\part 1_2.sdm-Result Data.txt	G6	LINC01230	Target	75		26.409887	26.4099
G:\part 1_2.sdm-Result Data.txt	H5	LINC01230	Target	76		28.105785	28.1058
G:\part 1_2.sdm-Result Data.txt	H6	LINC01230	Target	76		28.22716	28.2272
G:\part 1_2.sdm-Result Data.txt	E5	LINC01230	Target	73		28.689812	28.6898
G:\part 1_2.sdm-Result Data.txt	E6	LINC01230	Target	73		28.57923	28.5792
G:\part 1_2.sdm-Result Data.txt	F5	LINC01230	Target	74		27.96409	27.9641
G:\part 1_2.sdm-Result Data.txt	F6	LINC01230	Target	74		28.097698	28.0977
G:\part 1_2.sdm-Result Data.txt	C5	LINC01230	Target	63		27.488886	27.4889
G:\part 1_2.sdm-Result Data.txt	C6	LINC01230	Target	63		27.449514	27.4495
G:\part 1_2.sdm-Result Data.txt	B5	LINC01230	Target	62		27.881676	27.8817
G:\part 1_2.sdm-Result Data.txt	B6	LINC01230	Target	62		27.780716	27.7807
G:\part 1_2.sdm-Result Data.txt	E5	LINC01230	Target	65		28.135677	28.1357
G:\part 1_2.sdm-Result Data.txt	E6	LINC01230	Target	65		28.098614	28.0986
G:\part 1_2.sdm-Result Data.txt	D5	LINC01230	Target	64		28.140444	28.1404
G:\part 1_2.sdm-Result Data.txt	D6	LINC01230	Target	64		28.095425	28.0954
G:\part 1_2.sdm-Result Data.txt	G5	LINC01230	Target	67		26.142715	26.1427
G:\part 1_2.sdm-Result Data.txt	G6	LINC01230	Target	67		26.111942	26.1119
G:\part 1_2.sdm-Result Data.txt	F5	LINC01230	Target	66		26.043358	26.0434
G:\part 1_2.sdm-Result Data.txt	F6	LINC01230	Target	66		26.141018	26.141
G:\part 1_2.sdm-Result Data.txt	A5	LINC01230	Target	69		27.90727	27.9073
G:\part 1_2.sdm-Result Data.txt	A6	LINC01230	Target	69		28.018858	28.0189
G:\part 1_2.sdm-Result Data.txt	H5	LINC01230	Target	68		29.712406	29.7124
G:\part 1_2.sdm-Result Data.txt	H6	LINC01230	Target	68		29.620787	29.6208
G:\part 1_2.sdm-Result Data.txt	F7	LINC01315	Target	90		34.532196	34.5322
G:\part 1_2.sdm-Result Data.txt	F8	LINC01315	Target	90		34.441597	34.4416
G:\part 1_2.sdm-Result Data.txt	G7	LINC01315	Target	91		35.89927	35.8993
G:\part 1_2.sdm-Result Data.txt	G8	LINC01315	Target	91		33.68734	33.6873
G:\part 1_2.sdm-Result Data.txt	H7	LINC01315	Target	92		34.154156	34.1542
G:\part 1_2.sdm-Result Data.txt	H8	LINC01315	Target	92		34.866142	34.8661
G:\part 1_2.sdm-Result Data.txt	A5	LINC01230	Target	61		26.957243	26.9572
G:\part 1_2.sdm-Result Data.txt	A6	LINC01230	Target	61		26.933931	26.9339
G:\part 1_2.sdm-Result Data.txt	A7	LINC01315	Target	94		34.62727	34.6273
G:\part 1_2.sdm-Result Data.txt	A8	LINC01315	Target	94		undetermined	40
G:\part 1_1.sdm-Result Data.txt	H5	LINC01230	Target	60		28.44112	28.4411
G:\part 1_1.sdm-Result Data.txt	H6	LINC01230	Target	60		28.400488	28.4005
G:\part 1_2.sdm-Result Data.txt	A7	LINC01315	Target	85		34.185936	34.1859
G:\part 1_2.sdm-Result Data.txt	A8	LINC01315	Target	85		34.940784	34.9408
G:\part 1_2.sdm-Result Data.txt	H7	LINC01315	Target	84		undetermined	40
G:\part 1_2.sdm-Result Data.txt	H8	LINC01315	Target	84		undetermined	40
G:\part 1_2.sdm-Result Data.txt	C7	LINC01315	Target	87		undetermined	40
G:\part 1_2.sdm-Result Data.txt	C8	LINC01315	Target	87		35.35903	35.359
G:\part 1_2.sdm-Result Data.txt	B7	LINC01315	Target	86		undetermined	40
G:\part 1_2.sdm-Result Data.txt	B8	LINC01315	Target	86		36.02619	36.0262
G:\part 1_2.sdm-Result Data.txt	E7	LINC01315	Target	89		34.370476	34.3705
G:\part 1_2.sdm-Result Data.txt	E8	LINC01315	Target	89		33.97023	33.9702
G:\part 1_2.sdm-Result Data.txt	D7	LINC01315	Target	88		35.817497	35.8175
G:\part 1_2.sdm-Result Data.txt	D8	LINC01315	Target	88		35.26861	35.2686
G:\part 1_1.sdm-Result Data.txt	G5	LINC01230	Target	59		24.986753	24.9868
G:\part 1_1.sdm-Result Data.txt	G6	LINC01230	Target	59		25.020647	25.0206
G:\part 2_1.sdm-Result Data.txt	G1	GAPDH	Selected Control	108		31.692404	31.6924
G:\part 2_1.sdm-Result Data.txt	G2	GAPDH	Selected Control	108		31.762003	31.762
G:\part 1_1.sdm-Result Data.txt	B5	LINC01230	Target	54		29.295067	29.2951
G:\part 1_1.sdm-Result Data.txt	B6	LINC01230	Target	54		29.28925	29.2892
G:\part 2_1.sdm-Result Data.txt	F1	GAPDH	Selected Control	107		31.575727	31.5757
G:\part 2_1.sdm-Result Data.txt	F2	GAPDH	Selected Control	107		31.30944	31.3094
G:\part 1_1.sdm-Result Data.txt	A5	LINC01230	Target	53		28.2308	28.2308
G:\part 1_1.sdm-Result Data.txt	A6	LINC01230	Target	53		28.32448	28.3245
G:\part 2_1.sdm-Result Data.txt	E1	GAPDH	Selected Control	106		30.485151	30.4852
G:\part 2_1.sdm-Result Data.txt	E2	GAPDH	Selected Control	106		30.31738	30.3174
G:\part 1_1.sdm-Result Data.txt	H5	LINC01230	Target	52		28.12985	28.1299
G:\part 1_1.sdm-Result Data.txt	H6	LINC01230	Target	52		28.158195	28.1582
G:\part 2_1.sdm-Result Data.txt	D1	GAPDH	Selected Control	105		33.796173	33.7962
G:\part 2_1.sdm-Result Data.txt	D2	GAPDH	Selected Control	105		35.269207	35.2692
G:\part 1_1.sdm-Result Data.txt	G5	LINC01230	Target	51		25.581299	25.5813
G:\part 1_1.sdm-Result Data.txt	G6	LINC01230	Target	51		25.764618	25.7646
G:\part 2_1.sdm-Result Data.txt	C1	GAPDH	Selected Control	104		32.853188	32.8532
G:\part 2_1.sdm-Result Data.txt	C2	GAPDH	Selected Control	104		33.277065	33.2771
G:\part 1_1.sdm-Result Data.txt	F5	LINC01230	Target	58		26.94009	26.9401
G:\part 1_1.sdm-Result Data.txt	F6	LINC01230	Target	58		26.769318	26.7693
G:\part 2_1.sdm-Result Data.txt	B1	GAPDH	Selected Control	103		31.536097	31.5361
G:\part 2_1.sdm-Result Data.txt	B2	GAPDH	Selected Control	103		31.200016	31.2
G:\part 1_1.sdm-Result Data.txt	E5	LINC01230	Target	57		28.718287	28.7183
G:\part 1_1.sdm-Result Data.txt	E6	LINC01230	Target	57		28.804249	28.8042
G:\part 2_1.sdm-Result Data.txt	A1	GAPDH	Selected Control	102		31.449276	31.4493
G:\part 2_1.sdm-Result Data.txt	A2	GAPDH	Selected Control	102		31.87442	31.8744
G:\part 1_1.sdm-Result Data.txt	D5	LINC01230	Target	56		26.76772	26.7677
G:\part 1_1.sdm-Result Data.txt	D6	LINC01230	Target	56		26.780415	26.7804
G:\part 1_2.sdm-Result Data.txt	G1	GAPDH	Selected Control	101		34.70642	34.7064
G:\part 1_2.sdm-Result Data.txt	G2	GAPDH	Selected Control	101		34.79074	34.7907
G:\part 1_1.sdm-Result Data.txt	C5	LINC01230	Target	55		28.522081	28.5221
G:\part 1_1.sdm-Result Data.txt	C6	LINC01230	Target	55		28.48396	28.484
G:\part 1_2.sdm-Result Data.txt	F1	GAPDH	Selected Control	100		32.05168	32.0517
G:\part 1_2.sdm-Result Data.txt	F2	GAPDH	Selected Control	100		31.844975	31.845
G:\part 1_1.sdm-Result Data.txt	F5	LINC01230	Target	50		26.430614	26.4306
G:\part 1_1.sdm-Result Data.txt	F6	LINC01230	Target	50		26.330076	26.3301
G:\part 1_2.sdm-Result Data.txt	D7	LINC01315	Target	98		undetermined	40
G:\part 1_2.sdm-Result Data.txt	D8	LINC01315	Target	98		undetermined	40
G:\part 1_2.sdm-Result Data.txt	C7	LINC01315	Target	96		35.62001	35.62
G:\part 1_2.sdm-Result Data.txt	C8	LINC01315	Target	96		35.501488	35.5015
G:\part 1_2.sdm-Result Data.txt	B7	LINC01315	Target	95		34.15497	34.155
G:\part 1_2.sdm-Result Data.txt	B8	LINC01315	Target	95		32.401634	32.4016
G:\part 1_2.sdm-Result Data.txt	E7	LINC01315	Target	99		33.541424	33.5414
G:\part 1_2.sdm-Result Data.txt	E8	LINC01315	Target	99		33.80608	33.8061
G:\part 1_1.sdm-Result Data.txt	D5	LINC01230	Target	48		27.4302	27.4302
G:\part 1_1.sdm-Result Data.txt	D6	LINC01230	Target	48		27.465397	27.4654
G:\part 1_1.sdm-Result Data.txt	E5	LINC01230	Target	49		26.057697	26.0577
G:\part 1_1.sdm-Result Data.txt	E6	LINC01230	Target	49		26.2952	26.2952
G:\part 1_1.sdm-Result Data.txt	A5	LINC01230	Target	45		30.807474	30.8075
G:\part 1_1.sdm-Result Data.txt	A6	LINC01230	Target	45		30.792923	30.7929
G:\part 1_1.sdm-Result Data.txt	H5	LINC01230	Target	44		28.31815	28.3181
G:\part 1_1.sdm-Result Data.txt	H6	LINC01230	Target	44		28.534407	28.5344
G:\part 1_1.sdm-Result Data.txt	C5	LINC01230	Target	47		28.260244	28.2602
G:\part 1_1.sdm-Result Data.txt	C6	LINC01230	Target	47		28.178362	28.1784
G:\part 1_1.sdm-Result Data.txt	B5	LINC01230	Target	46		28.554655	28.5547
G:\part 1_1.sdm-Result Data.txt	B6	LINC01230	Target	46		28.553303	28.5533
G:\part 1_1.sdm-Result Data.txt	E5	LINC01230	Target	41		29.194517	29.1945
G:\part 1_1.sdm-Result Data.txt	E6	LINC01230	Target	41		29.192587	29.1926
G:\part 1_1.sdm-Result Data.txt	D5	LINC01230	Target	40		29.205406	29.2054
G:\part 1_1.sdm-Result Data.txt	D6	LINC01230	Target	40		28.80268	28.8027
G:\part 1_1.sdm-Result Data.txt	G5	LINC01230	Target	43		27.322197	27.3222
G:\part 1_1.sdm-Result Data.txt	G6	LINC01230	Target	43		27.560186	27.5602
G:\part 1_1.sdm-Result Data.txt	F5	LINC01230	Target	42		25.956558	25.9566
G:\part 1_1.sdm-Result Data.txt	F6	LINC01230	Target	42		26.059496	26.0595
G:\part 1_2.sdm-Result Data.txt	B7	LINC01315	Target	70		34.752285	34.7523
G:\part 1_2.sdm-Result Data.txt	B8	LINC01315	Target	70		35.036095	35.0361
G:\part 1_2.sdm-Result Data.txt	C7	LINC01315	Target	71		33.40398	33.404
G:\part 1_2.sdm-Result Data.txt	C8	LINC01315	Target	71		33.38481	33.3848
G:\part 1_2.sdm-Result Data.txt	H7	LINC01315	Target	71		35.361427	35.3614
G:\part 1_2.sdm-Result Data.txt	H8	LINC01315	Target	71		undetermined	40
G:\part 1_2.sdm-Result Data.txt	D7	LINC01315	Target	72		35.76282	35.7628
G:\part 1_2.sdm-Result Data.txt	D8	LINC01315	Target	72		34.915546	34.9155
G:\part 1_2.sdm-Result Data.txt	G7	LINC01315	Target	67		35.312153	35.3122
G:\part 1_2.sdm-Result Data.txt	G8	LINC01315	Target	67		33.517082	33.5171
G:\part 1_2.sdm-Result Data.txt	F7	LINC01315	Target	66		35.264717	35.2647
G:\part 1_2.sdm-Result Data.txt	F8	LINC01315	Target	66		35.85776	35.8578
G:\part 1_2.sdm-Result Data.txt	A7	LINC01315	Target	69		36.095657	36.0957
G:\part 1_2.sdm-Result Data.txt	A8	LINC01315	Target	69		36.78128	36.7813
G:\part 2_3.sdm-Result Data.txt	E5	LINC01230	Target	202		28.005032	28.005
G:\part 2_3.sdm-Result Data.txt	E6	LINC01230	Target	202		27.979973	27.98
G:\part 1_2.sdm-Result Data.txt	H7	LINC01315	Target	68		undetermined	40
G:\part 1_2.sdm-Result Data.txt	H8	LINC01315	Target	68		35.439785	35.4398
G:\part 2_3.sdm-Result Data.txt	F5	LINC01230	Target	203		28.07692	28.0769
G:\part 2_3.sdm-Result Data.txt	F6	LINC01230	Target	203		28.36201	28.362
G:\part 1_2.sdm-Result Data.txt	C7	LINC01315	Target	63		undetermined	40
G:\part 1_2.sdm-Result Data.txt	C8	LINC01315	Target	63		38.021477	38.0215
G:\part 1_2.sdm-Result Data.txt	B7	LINC01315	Target	62		35.310684	35.3107
G:\part 1_2.sdm-Result Data.txt	B8	LINC01315	Target	62		34.349525	34.3495
G:\part 1_2.sdm-Result Data.txt	E7	LINC01315	Target	65		34.713123	34.7131
G:\part 1_2.sdm-Result Data.txt	E8	LINC01315	Target	65		35.093987	35.094
[truncated: 58 more rows]
